# Supplementary material for: Integrative analysis reveals RNA G-quadruplexes in UTRs are selectively constrained and enriched for functional associations
Source: Nat Commun. 2020 Jan 27;11:527. doi: 10.1038/s41467-020-14404-y (PMC6985247; doi:10.1038/s41467-020-14404-y)
Supplement: Supplementary file 4 — Supplementary Data 1 [file 41467_2020_14404_MOESM4_ESM.xlsx]

## Sheet: Sheet1
GeneID	Symbol	5'UTR pG4	3'UTR pG4	Alternative
ENSG00000187634	SAMD11	TRUE	FALSE	TRUE
ENSG00000131591	C1orf159	TRUE	TRUE	TRUE
ENSG00000186891	TNFRSF18	TRUE	FALSE	TRUE
ENSG00000224051	GLTPD1	TRUE	FALSE	TRUE
ENSG00000107404	DVL1	TRUE	TRUE	TRUE
ENSG00000175756	AURKAIP1	TRUE	FALSE	TRUE
ENSG00000179403	VWA1	TRUE	TRUE	TRUE
ENSG00000067606	PRKCZ	TRUE	FALSE	TRUE
ENSG00000157933	SKI	TRUE	FALSE	TRUE
ENSG00000149527	PLCH2	TRUE	TRUE	TRUE
ENSG00000157873	TNFRSF14	TRUE	FALSE	TRUE
ENSG00000162591	MEGF6	TRUE	FALSE	TRUE
ENSG00000116213	WRAP73	TRUE	FALSE	TRUE
ENSG00000097021	ACOT7	TRUE	FALSE	TRUE
ENSG00000162413	KLHL21	TRUE	FALSE	TRUE
ENSG00000171735	CAMTA1	TRUE	FALSE	TRUE
ENSG00000049239	H6PD	TRUE	TRUE	TRUE
ENSG00000116649	SRM	TRUE	FALSE	TRUE
ENSG00000116661	FBXO2	TRUE	FALSE	TRUE
ENSG00000116670	MAD2L2	TRUE	FALSE	TRUE
ENSG00000177674	AGTRAP	TRUE	FALSE	TRUE
ENSG00000116685	KIAA2013	TRUE	FALSE	TRUE
ENSG00000028137	TNFRSF1B	TRUE	FALSE	TRUE
ENSG00000048707	VPS13D	TRUE	TRUE	TRUE
ENSG00000189337	KAZN	TRUE	TRUE	TRUE
ENSG00000132906	CASP9	TRUE	FALSE	TRUE
ENSG00000116786	PLEKHM2	TRUE	FALSE	TRUE
ENSG00000162458	FBLIM1	TRUE	FALSE	TRUE
ENSG00000142627	EPHA2	TRUE	FALSE	TRUE
ENSG00000132881	RSG1	TRUE	FALSE	TRUE
ENSG00000055070	SZRD1	TRUE	TRUE	FALSE
ENSG00000009709	PAX7	TRUE	TRUE	TRUE
ENSG00000077549	CAPZB	TRUE	TRUE	TRUE
ENSG00000158816	VWA5B1	TRUE	TRUE	TRUE
ENSG00000183114	FAM43B	TRUE	FALSE	TRUE
ENSG00000117298	ECE1	TRUE	TRUE	TRUE
ENSG00000090686	USP48	TRUE	TRUE	TRUE
ENSG00000173369	C1QB	TRUE	FALSE	TRUE
ENSG00000169641	LUZP1	TRUE	FALSE	TRUE
ENSG00000117318	ID3	TRUE	FALSE	TRUE
ENSG00000011007	TCEB3	TRUE	FALSE	TRUE
ENSG00000142661	MYOM3	TRUE	FALSE	TRUE
ENSG00000188672	RHCE	TRUE	FALSE	TRUE
ENSG00000117632	STMN1	TRUE	FALSE	TRUE
ENSG00000117713	ARID1A	TRUE	FALSE	TRUE
ENSG00000060642	PIGV	TRUE	FALSE	TRUE
ENSG00000142784	WDTC1	TRUE	FALSE	TRUE
ENSG00000126705	AHDC1	TRUE	TRUE	TRUE
ENSG00000000938	FGR	TRUE	FALSE	TRUE
ENSG00000060656	PTPRU	TRUE	FALSE	TRUE
ENSG00000168528	SERINC2	TRUE	FALSE	TRUE
ENSG00000260384	SERINC2	TRUE	FALSE	TRUE
ENSG00000121753	BAI2	TRUE	TRUE	TRUE
ENSG00000160050	CCDC28B	TRUE	FALSE	TRUE
ENSG00000182866	LCK	TRUE	FALSE	TRUE
ENSG00000116497	S100PBP	TRUE	FALSE	TRUE
ENSG00000121900	TMEM54	TRUE	FALSE	TRUE
ENSG00000188910	GJB3	TRUE	FALSE	TRUE
ENSG00000163866	SMIM12	TRUE	FALSE	TRUE
ENSG00000020129	NCDN	TRUE	TRUE	TRUE
ENSG00000116871	MAP7D1	TRUE	FALSE	TRUE
ENSG00000127603	MACF1	TRUE	FALSE	TRUE
ENSG00000090621	PABPC4	TRUE	FALSE	TRUE
ENSG00000163909	HEYL	TRUE	FALSE	TRUE
ENSG00000116990	MYCL	TRUE	FALSE	TRUE
ENSG00000131236	CAP1	TRUE	FALSE	TRUE
ENSG00000084073	ZMPSTE24	TRUE	FALSE	TRUE
ENSG00000187815	ZFP69	TRUE	FALSE	TRUE
ENSG00000117016	RIMS3	TRUE	TRUE	TRUE
ENSG00000171790	SLFNL1	TRUE	FALSE	TRUE
ENSG00000253313	C1orf210	TRUE	FALSE	TRUE
ENSG00000117408	IPO13	TRUE	FALSE	TRUE
ENSG00000117411	B4GALT2	TRUE	FALSE	TRUE
ENSG00000196517	SLC6A9	TRUE	TRUE	TRUE
ENSG00000117419	ERI3	TRUE	FALSE	TRUE
ENSG00000187147	RNF220	TRUE	TRUE	TRUE
ENSG00000159592	GPBP1L1	TRUE	FALSE	TRUE
ENSG00000197429	IPP	TRUE	FALSE	TRUE
ENSG00000085998	POMGNT1	TRUE	FALSE	TRUE
ENSG00000142961	MOB3C	TRUE	FALSE	TRUE
ENSG00000162366	PDZK1IP1	TRUE	FALSE	TRUE
ENSG00000186790	FOXE3	TRUE	FALSE	TRUE
ENSG00000186564	FOXD2	TRUE	FALSE	TRUE
ENSG00000123080	CDKN2C	TRUE	FALSE	TRUE
ENSG00000123091	RNF11	TRUE	FALSE	TRUE
ENSG00000085831	TTC39A	TRUE	TRUE	TRUE
ENSG00000117859	OSBPL9	TRUE	FALSE	TRUE
ENSG00000078618	NRD1	TRUE	FALSE	TRUE
ENSG00000154222	CC2D1B	TRUE	FALSE	TRUE
ENSG00000203995	ZYG11A	TRUE	FALSE	TRUE
ENSG00000081870	HSPB11	TRUE	FALSE	TRUE
ENSG00000157216	SSBP3	TRUE	FALSE	TRUE
ENSG00000143001	TMEM61	TRUE	FALSE	TRUE
ENSG00000184292	TACSTD2	TRUE	TRUE	FALSE
ENSG00000162599	NFIA	TRUE	FALSE	TRUE
ENSG00000162607	USP1	TRUE	FALSE	TRUE
ENSG00000116678	LEPR	TRUE	FALSE	TRUE
ENSG00000213625	LEPROT	TRUE	FALSE	TRUE
ENSG00000178965	C1orf173	TRUE	FALSE	TRUE
ENSG00000117155	SSX2IP	TRUE	FALSE	TRUE
ENSG00000142867	BCL10	TRUE	FALSE	TRUE
ENSG00000143013	LMO4	TRUE	TRUE	TRUE
ENSG00000171488	LRRC8C	TRUE	FALSE	TRUE
ENSG00000171492	LRRC8D	TRUE	FALSE	TRUE
ENSG00000162676	GFI1	TRUE	FALSE	TRUE
ENSG00000122483	CCDC18	TRUE	FALSE	TRUE
ENSG00000137936	BCAR3	TRUE	FALSE	TRUE
ENSG00000143036	SLC44A3	TRUE	FALSE	TRUE
ENSG00000117598	LPPR5	TRUE	FALSE	TRUE
ENSG00000117600	LPPR4	TRUE	FALSE	TRUE
ENSG00000162631	NTNG1	TRUE	FALSE	TRUE
ENSG00000121957	GPSM2	TRUE	FALSE	TRUE
ENSG00000134243	SORT1	TRUE	FALSE	TRUE
ENSG00000168765	GSTM4	TRUE	FALSE	TRUE
ENSG00000134201	GSTM5	TRUE	FALSE	TRUE
ENSG00000184371	CSF1	TRUE	FALSE	TRUE
ENSG00000168710	AHCYL1	TRUE	FALSE	TRUE
ENSG00000156171	DRAM2	TRUE	FALSE	TRUE
ENSG00000162777	DENND2D	TRUE	FALSE	TRUE
ENSG00000116459	ATP5F1	TRUE	FALSE	TRUE
ENSG00000171385	KCND3	TRUE	TRUE	TRUE
ENSG00000155363	MOV10	TRUE	FALSE	TRUE
ENSG00000155366	RHOC	TRUE	FALSE	TRUE
ENSG00000155367	PPM1J	TRUE	FALSE	TRUE
ENSG00000155380	SLC16A1	TRUE	FALSE	TRUE
ENSG00000081026	MAGI3	TRUE	FALSE	TRUE
ENSG00000116793	PHTF1	TRUE	FALSE	TRUE
ENSG00000163349	HIPK1	TRUE	FALSE	TRUE
ENSG00000213281	NRAS	TRUE	FALSE	TRUE
ENSG00000177551	NHLH2	TRUE	FALSE	TRUE
ENSG00000134253	TRIM45	TRUE	FALSE	TRUE
ENSG00000183508	FAM46C	TRUE	FALSE	TRUE
ENSG00000131779	PEX11B	TRUE	FALSE	TRUE
ENSG00000143127	ITGA10	TRUE	FALSE	TRUE
ENSG00000264162	ITGA10	TRUE	FALSE	TRUE
ENSG00000265832	PEX11B	TRUE	FALSE	TRUE
ENSG00000178096	BOLA1	TRUE	FALSE	TRUE
ENSG00000136631	VPS45	TRUE	FALSE	TRUE
ENSG00000023902	PLEKHO1	TRUE	FALSE	TRUE
ENSG00000272058	AC243772.2	TRUE	FALSE	TRUE
ENSG00000143382	ADAMTSL4	TRUE	FALSE	TRUE
ENSG00000225996	AL356356.1	TRUE	FALSE	TRUE
ENSG00000265570	BOLA1	TRUE	FALSE	TRUE
ENSG00000264082	VPS45	TRUE	FALSE	TRUE
ENSG00000272207	PLEKHO1	TRUE	FALSE	TRUE
ENSG00000143418	CERS2	TRUE	FALSE	TRUE
ENSG00000143434	SEMA6C	TRUE	TRUE	TRUE
ENSG00000163155	LYSMD1	TRUE	FALSE	TRUE
ENSG00000159409	CELF3	TRUE	TRUE	TRUE
ENSG00000159445	THEM4	TRUE	FALSE	TRUE
ENSG00000197747	S100A10	TRUE	FALSE	TRUE
ENSG00000163191	S100A11	TRUE	FALSE	TRUE
ENSG00000197956	S100A6	TRUE	FALSE	TRUE
ENSG00000196754	S100A2	TRUE	FALSE	TRUE
ENSG00000188643	S100A16	TRUE	FALSE	TRUE
ENSG00000160741	CRTC2	TRUE	TRUE	FALSE
ENSG00000143570	SLC39A1	TRUE	FALSE	TRUE
ENSG00000143569	UBAP2L	TRUE	FALSE	TRUE
ENSG00000143515	ATP8B2	TRUE	TRUE	TRUE
ENSG00000160688	FLAD1	TRUE	TRUE	TRUE
ENSG00000169242	EFNA1	TRUE	FALSE	TRUE
ENSG00000179085	DPM3	TRUE	FALSE	TRUE
ENSG00000163462	TRIM46	TRUE	TRUE	TRUE
ENSG00000176444	CLK2	TRUE	FALSE	TRUE
ENSG00000261893	CLK2	TRUE	FALSE	TRUE
ENSG00000160753	RUSC1	TRUE	FALSE	TRUE
ENSG00000163374	YY1AP1	TRUE	FALSE	TRUE
ENSG00000163479	SSR2	TRUE	FALSE	TRUE
ENSG00000160803	UBQLN4	TRUE	FALSE	TRUE
ENSG00000116604	MEF2D	TRUE	TRUE	TRUE
ENSG00000163382	APOA1BP	TRUE	FALSE	TRUE
ENSG00000132692	BCAN	TRUE	FALSE	TRUE
ENSG00000143303	RRNAD1	TRUE	FALSE	TRUE
ENSG00000143314	MRPL24	TRUE	FALSE	TRUE
ENSG00000183853	KIRREL	TRUE	TRUE	TRUE
ENSG00000158473	CD1D	TRUE	FALSE	TRUE
ENSG00000158716	DUSP23	TRUE	FALSE	TRUE
ENSG00000162729	IGSF8	TRUE	FALSE	TRUE
ENSG00000171786	NHLH1	TRUE	FALSE	TRUE
ENSG00000158769	F11R	TRUE	FALSE	TRUE
ENSG00000143217	PVRL4	TRUE	FALSE	TRUE
ENSG00000158793	NIT1	TRUE	FALSE	TRUE
ENSG00000143258	USP21	TRUE	FALSE	TRUE
ENSG00000158882	TOMM40L	TRUE	FALSE	TRUE
ENSG00000198929	NOS1AP	TRUE	FALSE	TRUE
ENSG00000185630	PBX1	TRUE	TRUE	TRUE
ENSG00000143147	GPR161	TRUE	FALSE	TRUE
ENSG00000116132	PRRX1	TRUE	FALSE	TRUE
ENSG00000120334	CENPL	TRUE	FALSE	TRUE
ENSG00000116161	CACYBP	TRUE	FALSE	TRUE
ENSG00000116199	FAM20B	TRUE	FALSE	TRUE
ENSG00000143322	ABL2	TRUE	TRUE	TRUE
ENSG00000135835	KIAA1614	TRUE	TRUE	TRUE
ENSG00000135823	STX6	TRUE	FALSE	TRUE
ENSG00000198216	CACNA1E	TRUE	FALSE	TRUE
ENSG00000135821	GLUL	TRUE	FALSE	TRUE
ENSG00000162704	ARPC5	TRUE	FALSE	TRUE
ENSG00000143355	LHX9	TRUE	FALSE	TRUE
ENSG00000163362	C1orf106	TRUE	FALSE	TRUE
ENSG00000081248	CACNA1S	TRUE	FALSE	TRUE
ENSG00000116857	TMEM9	TRUE	TRUE	TRUE
ENSG00000174307	PHLDA3	TRUE	FALSE	TRUE
ENSG00000163435	ELF3	TRUE	FALSE	TRUE
ENSG00000143862	ARL8A	TRUE	FALSE	TRUE
ENSG00000143851	PTPN7	TRUE	TRUE	TRUE
ENSG00000143858	SYT2	TRUE	TRUE	TRUE
ENSG00000117139	KDM5B	TRUE	FALSE	TRUE
ENSG00000143847	PPFIA4	TRUE	TRUE	TRUE
ENSG00000058668	ATP2B4	TRUE	FALSE	TRUE
ENSG00000143845	ETNK2	TRUE	TRUE	TRUE
ENSG00000158711	ELK4	TRUE	TRUE	TRUE
ENSG00000133065	SLC41A1	TRUE	FALSE	TRUE
ENSG00000266641	MAPKAPK2	TRUE	TRUE	TRUE
ENSG00000162889	MAPKAPK2	TRUE	TRUE	TRUE
ENSG00000117595	IRF6	TRUE	TRUE	TRUE
ENSG00000117625	RCOR3	TRUE	FALSE	TRUE
ENSG00000066027	PPP2R5A	TRUE	FALSE	TRUE
ENSG00000162771	FAM71A	TRUE	FALSE	TRUE
ENSG00000123685	BATF3	TRUE	FALSE	TRUE
ENSG00000186063	AIDA	TRUE	FALSE	TRUE
ENSG00000143502	SUSD4	TRUE	FALSE	TRUE
ENSG00000178395	C1orf65	TRUE	FALSE	TRUE
ENSG00000143514	TP53BP2	TRUE	FALSE	TRUE
ENSG00000143753	DEGS1	TRUE	FALSE	TRUE
ENSG00000143771	CNIH4	TRUE	FALSE	TRUE
ENSG00000143815	LBR	TRUE	FALSE	TRUE
ENSG00000143819	EPHX1	TRUE	FALSE	TRUE
ENSG00000183814	LIN9	TRUE	FALSE	TRUE
ENSG00000143772	ITPKB	TRUE	FALSE	TRUE
ENSG00000143776	CDC42BPA	TRUE	FALSE	TRUE
ENSG00000143761	ARF1	TRUE	FALSE	TRUE
ENSG00000143793	C1orf35	TRUE	FALSE	TRUE
ENSG00000143774	GUK1	TRUE	FALSE	TRUE
ENSG00000116574	RHOU	TRUE	FALSE	TRUE
ENSG00000135801	TAF5L	TRUE	FALSE	TRUE
ENSG00000119280	C1orf198	TRUE	FALSE	TRUE
ENSG00000119283	TRIM67	TRUE	TRUE	TRUE
ENSG00000135750	KCNK1	TRUE	FALSE	TRUE
ENSG00000183780	SLC35F3	TRUE	FALSE	TRUE
ENSG00000152904	GGPS1	TRUE	FALSE	TRUE
ENSG00000086619	ERO1LB	TRUE	FALSE	TRUE
ENSG00000116977	LGALS8	TRUE	FALSE	TRUE
ENSG00000203667	COX20	TRUE	FALSE	TRUE
ENSG00000153187	HNRNPU	TRUE	FALSE	TRUE
ENSG00000175137	SH3BP5L	TRUE	TRUE	TRUE
ENSG00000171161	ZNF672	TRUE	FALSE	TRUE
ENSG00000189292	FAM150B	TRUE	FALSE	TRUE
ENSG00000032389	TSSC1	TRUE	FALSE	TRUE
ENSG00000151692	RNF144A	TRUE	FALSE	TRUE
ENSG00000172059	KLF11	TRUE	FALSE	TRUE
ENSG00000171848	RRM2	TRUE	FALSE	TRUE
ENSG00000143870	PDIA6	TRUE	FALSE	TRUE
ENSG00000134318	ROCK2	TRUE	FALSE	TRUE
ENSG00000265629	AC011897.1	TRUE	FALSE	TRUE
ENSG00000197872	FAM49A	TRUE	FALSE	TRUE
ENSG00000143867	OSR1	TRUE	TRUE	TRUE
ENSG00000143869	GDF7	TRUE	TRUE	FALSE
ENSG00000218819	TDRD15	TRUE	FALSE	FALSE
ENSG00000115129	TP53I3	TRUE	FALSE	TRUE
ENSG00000198399	ITSN2	TRUE	FALSE	TRUE
ENSG00000138031	ADCY3	TRUE	FALSE	TRUE
ENSG00000173567	GPR113	TRUE	FALSE	TRUE
ENSG00000084693	AGBL5	TRUE	FALSE	TRUE
ENSG00000138080	EMILIN1	TRUE	FALSE	TRUE
ENSG00000138074	SLC5A6	TRUE	FALSE	TRUE
ENSG00000115194	SLC30A3	TRUE	TRUE	TRUE
ENSG00000163795	ZNF513	TRUE	FALSE	TRUE
ENSG00000075426	FOSL2	TRUE	TRUE	TRUE
ENSG00000213639	PPP1CB	TRUE	FALSE	TRUE
ENSG00000213626	LBH	TRUE	TRUE	TRUE
ENSG00000162959	MEMO1	TRUE	FALSE	TRUE
ENSG00000171055	FEZ2	TRUE	FALSE	TRUE
ENSG00000003509	NDUFAF7	TRUE	FALSE	TRUE
ENSG00000011566	MAP4K3	TRUE	FALSE	TRUE
ENSG00000162878	PKDCC	TRUE	TRUE	FALSE
ENSG00000171126	KCNG3	TRUE	FALSE	TRUE
ENSG00000057935	MTA3	TRUE	FALSE	TRUE
ENSG00000152518	ZFP36L2	TRUE	TRUE	FALSE
ENSG00000170577	SIX2	TRUE	FALSE	TRUE
ENSG00000171132	PRKCE	TRUE	TRUE	TRUE
ENSG00000119729	RHOQ	TRUE	FALSE	FALSE
ENSG00000151665	PIGF	TRUE	FALSE	TRUE
ENSG00000171150	SOCS5	TRUE	FALSE	TRUE
ENSG00000180398	MCFD2	TRUE	FALSE	TRUE
ENSG00000095002	MSH2	TRUE	FALSE	TRUE
ENSG00000116062	MSH6	TRUE	FALSE	TRUE
ENSG00000270898	ASB3	TRUE	FALSE	TRUE
ENSG00000068878	PSME4	TRUE	FALSE	TRUE
ENSG00000214595	EML6	TRUE	FALSE	TRUE
ENSG00000173209	AHSA2	TRUE	FALSE	TRUE
ENSG00000082898	XPO1	TRUE	FALSE	TRUE
ENSG00000115504	EHBP1	TRUE	FALSE	TRUE
ENSG00000143952	VPS54	TRUE	FALSE	TRUE
ENSG00000119844	AFTPH	TRUE	FALSE	TRUE
ENSG00000143995	MEIS1	TRUE	FALSE	TRUE
ENSG00000115998	C2orf42	TRUE	FALSE	TRUE
ENSG00000144043	TEX261	TRUE	FALSE	TRUE
ENSG00000258881	AC007040.11	TRUE	TRUE	FALSE
ENSG00000272125	TEX261	TRUE	FALSE	FALSE
ENSG00000271961	AC007040.11	TRUE	TRUE	FALSE
ENSG00000135638	EMX1	TRUE	TRUE	FALSE
ENSG00000135631	RAB11FIP5	TRUE	TRUE	FALSE
ENSG00000124356	STAMBP	TRUE	TRUE	TRUE
ENSG00000204843	DCTN1	TRUE	FALSE	TRUE
ENSG00000114993	RTKN	TRUE	FALSE	TRUE
ENSG00000135637	CCDC142	TRUE	FALSE	TRUE
ENSG00000115289	PCGF1	TRUE	FALSE	TRUE
ENSG00000115325	DOK1	TRUE	FALSE	TRUE
ENSG00000115364	MRPL19	TRUE	FALSE	TRUE
ENSG00000005436	GCFC2	TRUE	FALSE	TRUE
ENSG00000172016	REG3A	TRUE	FALSE	TRUE
ENSG00000186854	TRABD2A	TRUE	FALSE	TRUE
ENSG00000176407	KCMF1	TRUE	TRUE	TRUE
ENSG00000152284	TCF7L1	TRUE	FALSE	TRUE
ENSG00000042493	CAPG	TRUE	FALSE	TRUE
ENSG00000152292	SH2D6	TRUE	FALSE	TRUE
ENSG00000168883	USP39	TRUE	FALSE	TRUE
ENSG00000168874	ATOH8	TRUE	TRUE	FALSE
ENSG00000115525	ST3GAL5	TRUE	FALSE	TRUE
ENSG00000239305	RNF103	TRUE	FALSE	TRUE
ENSG00000153561	RMND5A	TRUE	FALSE	TRUE
ENSG00000115041	KCNIP3	TRUE	TRUE	TRUE
ENSG00000135956	TMEM127	TRUE	FALSE	TRUE
ENSG00000196843	ARID5A	TRUE	FALSE	TRUE
ENSG00000168758	SEMA4C	TRUE	TRUE	TRUE
ENSG00000168658	VWA3B	TRUE	FALSE	TRUE
ENSG00000144191	CNGA3	TRUE	FALSE	TRUE
ENSG00000040933	INPP4A	TRUE	FALSE	TRUE
ENSG00000115446	UNC50	TRUE	FALSE	TRUE
ENSG00000071082	RPL31	TRUE	FALSE	TRUE
ENSG00000158435	CNOT11	TRUE	FALSE	TRUE
ENSG00000175874	CREG2	TRUE	FALSE	TRUE
ENSG00000071051	NCK2	TRUE	FALSE	TRUE
ENSG00000114999	TTL	TRUE	TRUE	FALSE
ENSG00000115084	SLC35F5	TRUE	FALSE	TRUE
ENSG00000175497	DPP10	TRUE	FALSE	TRUE
ENSG00000155368	DBI	TRUE	FALSE	TRUE
ENSG00000115109	EPB41L5	TRUE	FALSE	TRUE
ENSG00000144118	RALB	TRUE	FALSE	TRUE
ENSG00000169967	MAP3K2	TRUE	FALSE	TRUE
ENSG00000144230	GPR17	TRUE	FALSE	TRUE
ENSG00000072163	LIMS2	TRUE	FALSE	TRUE
ENSG00000144231	POLR2D	TRUE	FALSE	TRUE
ENSG00000136715	SAP130	TRUE	FALSE	TRUE
ENSG00000136699	SMPD4	TRUE	FALSE	TRUE
ENSG00000196834	POTEI	TRUE	FALSE	TRUE
ENSG00000186825	C2orf27B	TRUE	FALSE	TRUE
ENSG00000150551	LYPD1	TRUE	FALSE	TRUE
ENSG00000144228	SPOPL	TRUE	FALSE	TRUE
ENSG00000169554	ZEB2	TRUE	TRUE	TRUE
ENSG00000115947	ORC4	TRUE	TRUE	TRUE
ENSG00000168280	KIF5C	TRUE	FALSE	TRUE
ENSG00000262907	KIF5C	TRUE	FALSE	TRUE
ENSG00000150556	LYPD6B	TRUE	FALSE	TRUE
ENSG00000080345	RIF1	TRUE	FALSE	TRUE
ENSG00000153234	NR4A2	TRUE	FALSE	TRUE
ENSG00000115159	GPD2	TRUE	TRUE	TRUE
ENSG00000123612	ACVR1C	TRUE	FALSE	TRUE
ENSG00000115170	ACVR1	TRUE	FALSE	TRUE
ENSG00000196151	WDSUB1	TRUE	FALSE	TRUE
ENSG00000123636	BAZ2B	TRUE	FALSE	TRUE
ENSG00000153246	PLA2R1	TRUE	FALSE	TRUE
ENSG00000136560	TANK	TRUE	FALSE	TRUE
ENSG00000115271	GCA	TRUE	FALSE	TRUE
ENSG00000115339	GALNT3	TRUE	FALSE	TRUE
ENSG00000081479	LRP2	TRUE	FALSE	TRUE
ENSG00000213160	KLHL23	TRUE	FALSE	TRUE
ENSG00000138382	METTL5	TRUE	FALSE	TRUE
ENSG00000204335	SP5	TRUE	TRUE	FALSE
ENSG00000091428	RAPGEF4	TRUE	FALSE	TRUE
ENSG00000172845	SP3	TRUE	FALSE	TRUE
ENSG00000138430	OLA1	TRUE	FALSE	TRUE
ENSG00000154518	ATP5G3	TRUE	FALSE	TRUE
ENSG00000175879	HOXD8	TRUE	FALSE	TRUE
ENSG00000128645	HOXD1	TRUE	FALSE	TRUE
ENSG00000116044	NFE2L2	TRUE	FALSE	TRUE
ENSG00000180228	PRKRA	TRUE	FALSE	TRUE
ENSG00000116095	PLEKHA3	TRUE	FALSE	TRUE
ENSG00000144331	ZNF385B	TRUE	FALSE	TRUE
ENSG00000162992	NEUROD1	TRUE	FALSE	TRUE
ENSG00000061676	NCKAP1	TRUE	FALSE	TRUE
ENSG00000170396	ZNF804A	TRUE	FALSE	TRUE
ENSG00000064933	PMS1	TRUE	FALSE	TRUE
ENSG00000138386	NAB1	TRUE	FALSE	TRUE
ENSG00000115415	STAT1	TRUE	FALSE	TRUE
ENSG00000128641	MYO1B	TRUE	FALSE	TRUE
ENSG00000196950	SLC39A10	TRUE	FALSE	TRUE
ENSG00000144395	CCDC150	TRUE	FALSE	TRUE
ENSG00000144381	HSPD1	TRUE	FALSE	TRUE
ENSG00000155729	KCTD18	TRUE	FALSE	TRUE
ENSG00000082153	BZW1	TRUE	FALSE	TRUE
ENSG00000138443	ABI2	TRUE	TRUE	TRUE
ENSG00000118263	KLF7	TRUE	TRUE	TRUE
ENSG00000163249	CCNYL1	TRUE	FALSE	TRUE
ENSG00000138413	IDH1	TRUE	FALSE	TRUE
ENSG00000144445	KANSL1L	TRUE	FALSE	TRUE
ENSG00000021826	CPS1	TRUE	FALSE	TRUE
ENSG00000138363	ATIC	TRUE	FALSE	TRUE
ENSG00000144583	2019-03-04	TRUE	TRUE	FALSE
ENSG00000163466	ARPC2	TRUE	FALSE	TRUE
ENSG00000018280	SLC11A1	TRUE	TRUE	TRUE
ENSG00000144579	CTDSP1	TRUE	FALSE	TRUE
ENSG00000115568	ZNF142	TRUE	FALSE	TRUE
ENSG00000115592	PRKAG3	TRUE	FALSE	TRUE
ENSG00000135925	WNT10A	TRUE	FALSE	TRUE
ENSG00000163497	FEV	TRUE	FALSE	TRUE
ENSG00000163499	CRYBA2	TRUE	FALSE	TRUE
ENSG00000144567	FAM134A	TRUE	FALSE	TRUE
ENSG00000115649	CNPPD1	TRUE	TRUE	TRUE
ENSG00000158552	ZFAND2B	TRUE	FALSE	TRUE
ENSG00000127824	TUBA4A	TRUE	TRUE	TRUE
ENSG00000054356	PTPRN	TRUE	FALSE	TRUE
ENSG00000123992	DNPEP	TRUE	FALSE	TRUE
ENSG00000123999	INHA	TRUE	FALSE	TRUE
ENSG00000114923	SLC4A3	TRUE	FALSE	TRUE
ENSG00000153827	TRIP12	TRUE	FALSE	TRUE
ENSG00000135932	CAB39	TRUE	FALSE	TRUE
ENSG00000156966	B3GNT7	TRUE	FALSE	TRUE
ENSG00000115053	NCL	TRUE	FALSE	TRUE
ENSG00000171596	NMUR1	TRUE	FALSE	TRUE
ENSG00000204120	GIGYF2	TRUE	TRUE	TRUE
ENSG00000188042	ARL4C	TRUE	FALSE	TRUE
ENSG00000198612	COPS8	TRUE	FALSE	TRUE
ENSG00000163359	COL6A3	TRUE	FALSE	TRUE
ENSG00000124831	LRRFIP1	TRUE	FALSE	TRUE
ENSG00000144488	ESPNL	TRUE	TRUE	TRUE
ENSG00000068024	HDAC4	TRUE	FALSE	TRUE
ENSG00000142330	CAPN10	TRUE	FALSE	TRUE
ENSG00000178623	GPR35	TRUE	FALSE	TRUE
ENSG00000130294	KIF1A	TRUE	TRUE	TRUE
ENSG00000168385	2019-09-02	TRUE	FALSE	TRUE
ENSG00000115694	STK25	TRUE	TRUE	TRUE
ENSG00000176720	BOK	TRUE	FALSE	TRUE
ENSG00000176946	THAP4	TRUE	FALSE	TRUE
ENSG00000134121	CHL1	TRUE	FALSE	TRUE
ENSG00000134107	BHLHE40	TRUE	FALSE	TRUE
ENSG00000134108	ARL8B	TRUE	FALSE	TRUE
ENSG00000134109	EDEM1	TRUE	FALSE	TRUE
ENSG00000157014	TATDN2	TRUE	TRUE	TRUE
ENSG00000157087	ATP2B2	TRUE	TRUE	TRUE
ENSG00000197548	ATG7	TRUE	TRUE	TRUE
ENSG00000144560	VGLL4	TRUE	TRUE	TRUE
ENSG00000075975	MKRN2	TRUE	FALSE	TRUE
ENSG00000144712	CAND2	TRUE	FALSE	TRUE
ENSG00000144713	RPL32	TRUE	FALSE	TRUE
ENSG00000144711	IQSEC1	TRUE	FALSE	TRUE
ENSG00000132182	NUP210	TRUE	FALSE	TRUE
ENSG00000163517	HDAC11	TRUE	TRUE	TRUE
ENSG00000163520	FBLN2	TRUE	FALSE	TRUE
ENSG00000163528	CHCHD4	TRUE	FALSE	TRUE
ENSG00000206560	ANKRD28	TRUE	FALSE	TRUE
ENSG00000131378	RFTN1	TRUE	FALSE	TRUE
ENSG00000092345	DAZL	TRUE	FALSE	TRUE
ENSG00000183977	PP2D1	TRUE	FALSE	FALSE
ENSG00000114166	KAT2B	TRUE	FALSE	TRUE
ENSG00000151789	ZNF385D	TRUE	TRUE	FALSE
ENSG00000206559	ZCWPW2	TRUE	FALSE	TRUE
ENSG00000091317	CMTM6	TRUE	FALSE	TRUE
ENSG00000170266	GLB1	TRUE	FALSE	TRUE
ENSG00000153560	UBP1	TRUE	FALSE	TRUE
ENSG00000172995	ARPP21	TRUE	FALSE	TRUE
ENSG00000144681	STAC	TRUE	FALSE	TRUE
ENSG00000093167	LRRFIP2	TRUE	TRUE	TRUE
ENSG00000144677	CTDSPL	TRUE	FALSE	TRUE
ENSG00000187091	PLCD1	TRUE	FALSE	TRUE
ENSG00000172939	OXSR1	TRUE	FALSE	TRUE
ENSG00000181061	HIGD1A	TRUE	FALSE	TRUE
ENSG00000182983	ZNF662	TRUE	FALSE	TRUE
ENSG00000163812	ZDHHC3	TRUE	FALSE	TRUE
ENSG00000211456	SACM1L	TRUE	FALSE	TRUE
ENSG00000172215	CXCR6	TRUE	FALSE	TRUE
ENSG00000012223	LTF	TRUE	FALSE	TRUE
ENSG00000206549	PRSS50	TRUE	FALSE	TRUE
ENSG00000160801	PTH1R	TRUE	FALSE	TRUE
ENSG00000088727	KIF9	TRUE	FALSE	TRUE
ENSG00000114650	SCAP	TRUE	FALSE	TRUE
ENSG00000114646	CSPG5	TRUE	TRUE	FALSE
ENSG00000132153	DHX30	TRUE	FALSE	TRUE
ENSG00000164050	PLXNB1	TRUE	FALSE	TRUE
ENSG00000213689	TREX1	TRUE	FALSE	TRUE
ENSG00000164054	SHISA5	TRUE	FALSE	TRUE
ENSG00000114268	PFKFB4	TRUE	TRUE	TRUE
ENSG00000178057	NDUFAF3	TRUE	FALSE	TRUE
ENSG00000188315	C3orf62	TRUE	FALSE	TRUE
ENSG00000164076	CAMKV	TRUE	TRUE	TRUE
ENSG00000001617	SEMA3F	TRUE	TRUE	TRUE
ENSG00000114353	GNAI2	TRUE	TRUE	TRUE
ENSG00000263156	GNAI2	TRUE	TRUE	TRUE
ENSG00000068001	HYAL2	TRUE	TRUE	TRUE
ENSG00000261921	HYAL2	TRUE	TRUE	TRUE
ENSG00000126062	TMEM115	TRUE	FALSE	TRUE
ENSG00000114738	MAPKAPK3	TRUE	TRUE	TRUE
ENSG00000164086	DUSP7	TRUE	TRUE	TRUE
ENSG00000164087	POC1A	TRUE	FALSE	TRUE
ENSG00000247596	TWF2	TRUE	TRUE	TRUE
ENSG00000163930	BAP1	TRUE	TRUE	TRUE
ENSG00000114854	TNNC1	TRUE	TRUE	TRUE
ENSG00000010322	NISCH	TRUE	FALSE	TRUE
ENSG00000163939	PBRM1	TRUE	FALSE	TRUE
ENSG00000163938	GNL3	TRUE	FALSE	TRUE
ENSG00000016864	GLT8D1	TRUE	FALSE	TRUE
ENSG00000163935	SFMBT1	TRUE	FALSE	TRUE
ENSG00000163932	PRKCD	TRUE	FALSE	TRUE
ENSG00000273482	PRKCD	TRUE	FALSE	TRUE
ENSG00000157388	CACNA1D	TRUE	FALSE	TRUE
ENSG00000114251	WNT5A	TRUE	FALSE	TRUE
ENSG00000163946	FAM208A	TRUE	FALSE	TRUE
ENSG00000157500	APPL1	TRUE	FALSE	TRUE
ENSG00000168297	PXK	TRUE	FALSE	TRUE
ENSG00000163635	ATXN7	TRUE	TRUE	TRUE
ENSG00000163638	ADAMTS9	TRUE	FALSE	TRUE
ENSG00000114861	FOXP1	TRUE	FALSE	TRUE
ENSG00000163605	PPP4R2	TRUE	FALSE	TRUE
ENSG00000169855	ROBO1	TRUE	FALSE	TRUE
ENSG00000175161	CADM2	TRUE	FALSE	TRUE
ENSG00000083937	CHMP2B	TRUE	FALSE	TRUE
ENSG00000184500	PROS1	TRUE	FALSE	TRUE
ENSG00000170854	MINA	TRUE	FALSE	TRUE
ENSG00000080822	CLDND1	TRUE	FALSE	TRUE
ENSG00000144815	NXPE3	TRUE	FALSE	TRUE
ENSG00000144802	NFKBIZ	TRUE	FALSE	TRUE
ENSG00000114423	CBLB	TRUE	FALSE	TRUE
ENSG00000114439	BBX	TRUE	TRUE	TRUE
ENSG00000177707	PVRL3	TRUE	FALSE	TRUE
ENSG00000144824	PHLDB2	TRUE	FALSE	TRUE
ENSG00000138459	SLC35A5	TRUE	FALSE	TRUE
ENSG00000144857	BOC	TRUE	FALSE	TRUE
ENSG00000176542	KIAA2018	TRUE	FALSE	TRUE
ENSG00000184307	ZDHHC23	TRUE	FALSE	TRUE
ENSG00000181847	TIGIT	TRUE	FALSE	TRUE
ENSG00000172020	GAP43	TRUE	FALSE	TRUE
ENSG00000145087	STXBP5L	TRUE	FALSE	TRUE
ENSG00000138496	PARP9	TRUE	TRUE	TRUE
ENSG00000163840	DTX3L	TRUE	FALSE	TRUE
ENSG00000082684	SEMA5B	TRUE	FALSE	TRUE
ENSG00000065485	PDIA5	TRUE	FALSE	TRUE
ENSG00000065534	MYLK	TRUE	FALSE	TRUE
ENSG00000221955	SLC12A8	TRUE	FALSE	TRUE
ENSG00000114544	SLC41A3	TRUE	FALSE	TRUE
ENSG00000163870	TPRA1	TRUE	FALSE	TRUE
ENSG00000074416	MGLL	TRUE	TRUE	TRUE
ENSG00000132394	EEFSEC	TRUE	TRUE	TRUE
ENSG00000198685	C3orf27	TRUE	TRUE	FALSE
ENSG00000114656	KIAA1257	TRUE	FALSE	TRUE
ENSG00000172780	RAB43	TRUE	TRUE	TRUE
ENSG00000004399	PLXND1	TRUE	TRUE	TRUE
ENSG00000017260	ATP2C1	TRUE	FALSE	TRUE
ENSG00000114670	NEK11	TRUE	FALSE	TRUE
ENSG00000091527	CDV3	TRUE	FALSE	TRUE
ENSG00000091513	TF	TRUE	FALSE	TRUE
ENSG00000114019	AMOTL2	TRUE	FALSE	TRUE
ENSG00000129055	ANAPC13	TRUE	FALSE	TRUE
ENSG00000073711	PPP2R3A	TRUE	FALSE	TRUE
ENSG00000168917	SLC35G2	TRUE	FALSE	TRUE
ENSG00000183770	FOXL2	TRUE	TRUE	FALSE
ENSG00000155893	ACPL2	TRUE	FALSE	TRUE
ENSG00000175066	GK5	TRUE	FALSE	TRUE
ENSG00000144935	TRPC1	TRUE	FALSE	TRUE
ENSG00000175040	CHST2	TRUE	FALSE	TRUE
ENSG00000181744	C3orf58	TRUE	FALSE	TRUE
ENSG00000174963	ZIC4	TRUE	FALSE	TRUE
ENSG00000152977	ZIC1	TRUE	TRUE	TRUE
ENSG00000144891	AGTR1	TRUE	FALSE	TRUE
ENSG00000152601	MBNL1	TRUE	FALSE	TRUE
ENSG00000196549	MME	TRUE	FALSE	TRUE
ENSG00000178053	MLF1	TRUE	FALSE	TRUE
ENSG00000250588	IQCJ-SCHIP1	TRUE	FALSE	TRUE
ENSG00000168811	IL12A	TRUE	FALSE	TRUE
ENSG00000213186	TRIM59	TRUE	FALSE	TRUE
ENSG00000186432	KPNA4	TRUE	FALSE	TRUE
ENSG00000163590	PPM1L	TRUE	TRUE	TRUE
ENSG00000169255	B3GALNT1	TRUE	FALSE	TRUE
ENSG00000121871	SLITRK3	TRUE	TRUE	TRUE
ENSG00000173890	GPR160	TRUE	FALSE	TRUE
ENSG00000163577	EIF5A2	TRUE	FALSE	TRUE
ENSG00000154310	TNIK	TRUE	FALSE	TRUE
ENSG00000075420	FNDC3B	TRUE	FALSE	TRUE
ENSG00000172667	ZMAT3	TRUE	TRUE	TRUE
ENSG00000121879	PIK3CA	TRUE	TRUE	TRUE
ENSG00000121864	ZNF639	TRUE	FALSE	TRUE
ENSG00000180834	MAP6D1	TRUE	FALSE	TRUE
ENSG00000161203	AP2M1	TRUE	FALSE	TRUE
ENSG00000161204	ABCF3	TRUE	FALSE	TRUE
ENSG00000145194	ECE2	TRUE	FALSE	TRUE
ENSG00000175166	PSMD2	TRUE	FALSE	TRUE
ENSG00000114867	EIF4G1	TRUE	TRUE	TRUE
ENSG00000163882	POLR2H	TRUE	FALSE	TRUE
ENSG00000073792	IGF2BP2	TRUE	FALSE	TRUE
ENSG00000073849	ST6GAL1	TRUE	FALSE	TRUE
ENSG00000127241	MASP1	TRUE	FALSE	TRUE
ENSG00000073282	TP63	TRUE	TRUE	TRUE
ENSG00000152492	CCDC50	TRUE	FALSE	TRUE
ENSG00000180611	MB21D2	TRUE	FALSE	TRUE
ENSG00000127252	HRASLS	TRUE	FALSE	TRUE
ENSG00000198836	OPA1	TRUE	FALSE	TRUE
ENSG00000114331	ACAP2	TRUE	FALSE	TRUE
ENSG00000061938	TNK2	TRUE	FALSE	TRUE
ENSG00000163964	PIGX	TRUE	FALSE	TRUE
ENSG00000133256	PDE6B	TRUE	FALSE	TRUE
ENSG00000215375	MYL5	TRUE	FALSE	TRUE
ENSG00000145214	DGKQ	TRUE	FALSE	TRUE
ENSG00000127418	FGFRL1	TRUE	FALSE	TRUE
ENSG00000159674	SPON2	TRUE	FALSE	TRUE
ENSG00000159692	CTBP1	TRUE	FALSE	TRUE
ENSG00000163945	UVSSA	TRUE	FALSE	TRUE
ENSG00000068078	FGFR3	TRUE	TRUE	TRUE
ENSG00000123933	MXD4	TRUE	FALSE	TRUE
ENSG00000063978	RNF4	TRUE	FALSE	TRUE
ENSG00000109736	MFSD10	TRUE	FALSE	TRUE
ENSG00000087269	NOP14	TRUE	FALSE	TRUE
ENSG00000188981	MSANTD1	TRUE	FALSE	TRUE
ENSG00000163956	LRPAP1	TRUE	FALSE	TRUE
ENSG00000072832	CRMP1	TRUE	FALSE	TRUE
ENSG00000132405	TBC1D14	TRUE	FALSE	TRUE
ENSG00000109625	CPZ	TRUE	FALSE	TRUE
ENSG00000109705	NKX3-2	TRUE	FALSE	TRUE
ENSG00000007062	PROM1	TRUE	FALSE	TRUE
ENSG00000169762	TAPT1	TRUE	FALSE	TRUE
ENSG00000047662	FAM184B	TRUE	FALSE	TRUE
ENSG00000153012	LGI2	TRUE	FALSE	FALSE
ENSG00000168214	RBPJ	TRUE	FALSE	TRUE
ENSG00000197712	FAM114A1	TRUE	FALSE	TRUE
ENSG00000163694	RBM47	TRUE	FALSE	TRUE
ENSG00000163697	APBB2	TRUE	FALSE	TRUE
ENSG00000064042	LIMCH1	TRUE	FALSE	TRUE
ENSG00000183783	KCTD8	TRUE	FALSE	TRUE
ENSG00000151834	GABRA2	TRUE	FALSE	TRUE
ENSG00000109182	CWH43	TRUE	FALSE	TRUE
ENSG00000163069	SGCB	TRUE	FALSE	TRUE
ENSG00000134852	CLOCK	TRUE	FALSE	TRUE
ENSG00000171476	HOPX	TRUE	FALSE	TRUE
ENSG00000156136	DCK	TRUE	FALSE	TRUE
ENSG00000261530	BTC	TRUE	FALSE	TRUE
ENSG00000174808	BTC	TRUE	FALSE	TRUE
ENSG00000118804	FAM47E-STBD1	TRUE	FALSE	TRUE
ENSG00000138764	CCNG2	TRUE	FALSE	TRUE
ENSG00000138772	ANXA3	TRUE	FALSE	TRUE
ENSG00000249242	TMEM150C	TRUE	FALSE	TRUE
ENSG00000118777	ABCG2	TRUE	FALSE	TRUE
ENSG00000163644	PPM1K	TRUE	FALSE	TRUE
ENSG00000177432	NAP1L5	TRUE	FALSE	TRUE
ENSG00000184305	CCSER1	TRUE	FALSE	TRUE
ENSG00000151247	EIF4E	TRUE	FALSE	TRUE
ENSG00000145358	DDIT4L	TRUE	FALSE	TRUE
ENSG00000109332	UBE2D3	TRUE	FALSE	TRUE
ENSG00000169836	TACR3	TRUE	FALSE	TRUE
ENSG00000168769	TET2	TRUE	FALSE	TRUE
ENSG00000168743	NPNT	TRUE	FALSE	TRUE
ENSG00000138794	CASP6	TRUE	FALSE	TRUE
ENSG00000164093	PITX2	TRUE	FALSE	TRUE
ENSG00000174607	UGT8	TRUE	FALSE	TRUE
ENSG00000164099	PRSS12	TRUE	FALSE	TRUE
ENSG00000138735	PDE5A	TRUE	FALSE	TRUE
ENSG00000164111	ANXA5	TRUE	FALSE	TRUE
ENSG00000138741	TRPC3	TRUE	FALSE	TRUE
ENSG00000138688	KIAA1109	TRUE	FALSE	TRUE
ENSG00000164066	INTU	TRUE	FALSE	TRUE
ENSG00000164040	PGRMC2	TRUE	FALSE	TRUE
ENSG00000077684	JADE1	TRUE	FALSE	TRUE
ENSG00000109381	ELF2	TRUE	TRUE	TRUE
ENSG00000172007	RAB33B	TRUE	FALSE	TRUE
ENSG00000145391	SETD7	TRUE	FALSE	TRUE
ENSG00000153130	SCOC	TRUE	FALSE	TRUE
ENSG00000153132	CLGN	TRUE	FALSE	TRUE
ENSG00000179387	ELMOD2	TRUE	FALSE	TRUE
ENSG00000170153	RNF150	TRUE	TRUE	TRUE
ENSG00000164167	LSM6	TRUE	FALSE	TRUE
ENSG00000151623	NR3C2	TRUE	FALSE	TRUE
ENSG00000109670	FBXW7	TRUE	FALSE	TRUE
ENSG00000164124	TMEM144	TRUE	FALSE	TRUE
ENSG00000164104	HMGB2	TRUE	FALSE	TRUE
ENSG00000164107	HAND2	TRUE	FALSE	TRUE
ENSG00000150625	GPM6A	TRUE	FALSE	TRUE
ENSG00000150627	WDR17	TRUE	FALSE	TRUE
ENSG00000150630	VEGFC	TRUE	FALSE	TRUE
ENSG00000129187	DCTD	TRUE	FALSE	TRUE
ENSG00000168556	ING2	TRUE	FALSE	TRUE
ENSG00000168538	TRAPPC11	TRUE	FALSE	TRUE
ENSG00000173320	STOX2	TRUE	FALSE	TRUE
ENSG00000164305	CASP3	TRUE	FALSE	TRUE
ENSG00000151726	ACSL1	TRUE	FALSE	TRUE
ENSG00000164323	KIAA1430	TRUE	FALSE	TRUE
ENSG00000154553	PDLIM3	TRUE	FALSE	TRUE
ENSG00000109794	FAM149A	TRUE	FALSE	TRUE
ENSG00000168412	MTNR1A	TRUE	FALSE	TRUE
ENSG00000083857	FAT1	TRUE	FALSE	TRUE
ENSG00000171368	TPPP	TRUE	TRUE	FALSE
ENSG00000113504	SLC12A7	TRUE	FALSE	TRUE
ENSG00000049656	CLPTM1L	TRUE	FALSE	TRUE
ENSG00000171421	MRPL36	TRUE	FALSE	TRUE
ENSG00000215218	UBE2QL1	TRUE	FALSE	TRUE
ENSG00000112941	PAPD7	TRUE	FALSE	TRUE
ENSG00000215217	C5orf49	TRUE	FALSE	TRUE
ENSG00000124275	MTRR	TRUE	FALSE	TRUE
ENSG00000169862	CTNND2	TRUE	FALSE	TRUE
ENSG00000183580	FBXL7	TRUE	FALSE	TRUE
ENSG00000145555	MYO10	TRUE	TRUE	TRUE
ENSG00000176788	BASP1	TRUE	TRUE	TRUE
ENSG00000113361	CDH6	TRUE	FALSE	TRUE
ENSG00000133401	PDZD2	TRUE	FALSE	TRUE
ENSG00000113389	NPR3	TRUE	FALSE	TRUE
ENSG00000151388	ADAMTS12	TRUE	TRUE	TRUE
ENSG00000168621	GDNF	TRUE	FALSE	TRUE
ENSG00000113594	LIFR	TRUE	FALSE	TRUE
ENSG00000112964	GHR	TRUE	FALSE	TRUE
ENSG00000172262	ZNF131	TRUE	FALSE	TRUE
ENSG00000067113	PPAP2A	TRUE	FALSE	TRUE
ENSG00000068796	KIF2A	TRUE	FALSE	TRUE
ENSG00000086200	IPO11	TRUE	FALSE	TRUE
ENSG00000049192	ADAMTS6	TRUE	FALSE	TRUE
ENSG00000145675	PIK3R1	TRUE	FALSE	TRUE
ENSG00000085231	TAF9	TRUE	FALSE	TRUE
ENSG00000263302	TAF9	TRUE	FALSE	TRUE
ENSG00000251493	FOXD1	TRUE	TRUE	FALSE
ENSG00000049860	HEXB	TRUE	FALSE	TRUE
ENSG00000164251	F2RL1	TRUE	FALSE	TRUE
ENSG00000113231	PDE8B	TRUE	FALSE	TRUE
ENSG00000171540	OTP	TRUE	FALSE	TRUE
ENSG00000152409	JMY	TRUE	FALSE	TRUE
ENSG00000152413	HOMER1	TRUE	FALSE	TRUE
ENSG00000228716	DHFR	TRUE	FALSE	TRUE
ENSG00000172497	ACOT12	TRUE	FALSE	TRUE
ENSG00000152348	ATG10	TRUE	FALSE	TRUE
ENSG00000145715	RASA1	TRUE	FALSE	TRUE
ENSG00000175745	NR2F1	TRUE	TRUE	FALSE
ENSG00000118985	ELL2	TRUE	FALSE	TRUE
ENSG00000153113	CAST	TRUE	FALSE	TRUE
ENSG00000145730	PAM	TRUE	FALSE	TRUE
ENSG00000112893	MAN2A1	TRUE	FALSE	TRUE
ENSG00000145777	TSLP	TRUE	FALSE	TRUE
ENSG00000152495	CAMK4	TRUE	FALSE	TRUE
ENSG00000134986	NREP	TRUE	FALSE	TRUE
ENSG00000171444	MCC	TRUE	FALSE	TRUE
ENSG00000177879	AP3S1	TRUE	FALSE	TRUE
ENSG00000205302	SNX2	TRUE	FALSE	TRUE
ENSG00000064652	SNX24	TRUE	FALSE	TRUE
ENSG00000168944	CEP120	TRUE	FALSE	TRUE
ENSG00000155324	GRAMD3	TRUE	FALSE	TRUE
ENSG00000113396	SLC27A6	TRUE	FALSE	TRUE
ENSG00000164398	ACSL6	TRUE	FALSE	TRUE
ENSG00000072682	P4HA2	TRUE	FALSE	TRUE
ENSG00000198944	SOWAHA	TRUE	FALSE	TRUE
ENSG00000119048	UBE2B	TRUE	FALSE	TRUE
ENSG00000043143	JADE2	TRUE	TRUE	TRUE
ENSG00000132570	PCBD2	TRUE	FALSE	TRUE
ENSG00000113648	H2AFY	TRUE	FALSE	TRUE
ENSG00000145824	CXCL14	TRUE	FALSE	TRUE
ENSG00000146013	GFRA3	TRUE	TRUE	FALSE
ENSG00000120733	KDM3B	TRUE	FALSE	TRUE
ENSG00000044115	CTNNA1	TRUE	FALSE	TRUE
ENSG00000120727	PAIP2	TRUE	FALSE	TRUE
ENSG00000131508	UBE2D2	TRUE	FALSE	TRUE
ENSG00000171604	CXXC5	TRUE	FALSE	TRUE
ENSG00000146005	PSD2	TRUE	FALSE	TRUE
ENSG00000213523	SRA1	TRUE	FALSE	TRUE
ENSG00000243232	PCDHAC2	TRUE	FALSE	FALSE
ENSG00000272548	PCDHAC2	TRUE	FALSE	FALSE
ENSG00000164620	RELL2	TRUE	TRUE	TRUE
ENSG00000113552	GNPDA1	TRUE	TRUE	TRUE
ENSG00000131507	NDFIP1	TRUE	FALSE	TRUE
ENSG00000113580	NR3C1	TRUE	FALSE	TRUE
ENSG00000156475	PPP2R2B	TRUE	FALSE	TRUE
ENSG00000113657	DPYSL3	TRUE	TRUE	TRUE
ENSG00000113716	HMGXB3	TRUE	FALSE	TRUE
ENSG00000070814	TCOF1	TRUE	FALSE	TRUE
ENSG00000070614	NDST1	TRUE	TRUE	TRUE
ENSG00000197043	ANXA6	TRUE	TRUE	TRUE
ENSG00000164576	SAP30L	TRUE	TRUE	TRUE
ENSG00000226650	KIF4B	TRUE	FALSE	TRUE
ENSG00000164611	PTTG1	TRUE	FALSE	TRUE
ENSG00000022355	GABRA1	TRUE	FALSE	TRUE
ENSG00000072571	HMMR	TRUE	FALSE	TRUE
ENSG00000038274	MAT2B	TRUE	FALSE	TRUE
ENSG00000113645	WWC1	TRUE	FALSE	TRUE
ENSG00000188573	FBLL1	TRUE	FALSE	TRUE
ENSG00000234511	C5orf58	TRUE	FALSE	TRUE
ENSG00000182132	KCNIP1	TRUE	FALSE	TRUE
ENSG00000072786	STK10	TRUE	TRUE	TRUE
ENSG00000168246	UBTD2	TRUE	FALSE	TRUE
ENSG00000037241	RPL26L1	TRUE	FALSE	TRUE
ENSG00000113739	STC2	TRUE	TRUE	TRUE
ENSG00000145920	CPLX2	TRUE	TRUE	TRUE
ENSG00000248469	RP11-826N14.2	TRUE	FALSE	TRUE
ENSG00000122203	KIAA1191	TRUE	FALSE	TRUE
ENSG00000087206	UIMC1	TRUE	FALSE	TRUE
ENSG00000213347	MXD3	TRUE	FALSE	TRUE
ENSG00000113758	DBN1	TRUE	FALSE	TRUE
ENSG00000146067	FAM193B	TRUE	FALSE	TRUE
ENSG00000249109	RP11-1026M7.2	TRUE	FALSE	TRUE
ENSG00000145911	N4BP3	TRUE	TRUE	FALSE
ENSG00000169045	HNRNPH1	TRUE	FALSE	TRUE
ENSG00000127022	CANX	TRUE	FALSE	TRUE
ENSG00000113300	CNOT6	TRUE	FALSE	TRUE
ENSG00000131446	MGAT1	TRUE	FALSE	TRUE
ENSG00000146054	TRIM7	TRUE	FALSE	TRUE
ENSG00000146063	TRIM41	TRUE	TRUE	TRUE
ENSG00000112679	DUSP22	TRUE	FALSE	TRUE
ENSG00000164379	FOXQ1	TRUE	FALSE	TRUE
ENSG00000137274	BPHL	TRUE	FALSE	TRUE
ENSG00000137266	SLC22A23	TRUE	TRUE	TRUE
ENSG00000168994	PXDC1	TRUE	FALSE	TRUE
ENSG00000185689	C6orf201	TRUE	FALSE	TRUE
ENSG00000124491	F13A1	TRUE	FALSE	TRUE
ENSG00000124782	RREB1	TRUE	FALSE	TRUE
ENSG00000137203	TFAP2A	TRUE	FALSE	TRUE
ENSG00000111846	GCNT2	TRUE	FALSE	TRUE
ENSG00000153157	SYCP2L	TRUE	FALSE	TRUE
ENSG00000007944	MYLIP	TRUE	FALSE	TRUE
ENSG00000112186	CAP2	TRUE	FALSE	TRUE
ENSG00000172201	ID4	TRUE	FALSE	TRUE
ENSG00000172197	MBOAT1	TRUE	FALSE	TRUE
ENSG00000152954	NRSN1	TRUE	FALSE	TRUE
ENSG00000137261	KIAA0319	TRUE	FALSE	TRUE
ENSG00000112308	C6orf62	TRUE	FALSE	TRUE
ENSG00000124508	BTN2A2	TRUE	TRUE	TRUE
ENSG00000229006	TRIM27	TRUE	FALSE	FALSE
ENSG00000233948	TRIM27	TRUE	FALSE	FALSE
ENSG00000237071	TRIM27	TRUE	FALSE	FALSE
ENSG00000204681	GABBR1	TRUE	FALSE	TRUE
ENSG00000204590	GNL1	TRUE	FALSE	TRUE
ENSG00000232143	GNL1	TRUE	FALSE	FALSE
ENSG00000231247	PPP1R18	TRUE	FALSE	TRUE
ENSG00000234000	PPP1R18	TRUE	FALSE	TRUE
ENSG00000146112	PPP1R18	TRUE	FALSE	TRUE
ENSG00000137404	NRM	TRUE	FALSE	TRUE
ENSG00000206481	MDC1	TRUE	FALSE	FALSE
ENSG00000231135	MDC1	TRUE	FALSE	TRUE
ENSG00000206379	FLOT1	TRUE	FALSE	FALSE
ENSG00000137312	FLOT1	TRUE	FALSE	TRUE
ENSG00000228575	MDC1	TRUE	FALSE	TRUE
ENSG00000232575	TUBB	TRUE	TRUE	TRUE
ENSG00000234809	NRM	TRUE	FALSE	TRUE
ENSG00000236271	FLOT1	TRUE	FALSE	TRUE
ENSG00000237095	MDC1	TRUE	FALSE	TRUE
ENSG00000229684	TUBB	TRUE	TRUE	TRUE
ENSG00000215522	DDR1	TRUE	FALSE	TRUE
ENSG00000137332	DDR1	TRUE	FALSE	TRUE
ENSG00000230456	DDR1	TRUE	FALSE	TRUE
ENSG00000204580	DDR1	TRUE	FALSE	TRUE
ENSG00000234078	DDR1	TRUE	FALSE	TRUE
ENSG00000223680	DDR1	TRUE	FALSE	TRUE
ENSG00000231975	MCCD1	TRUE	FALSE	TRUE
ENSG00000226923	MCCD1	TRUE	FALSE	FALSE
ENSG00000206447	MCCD1	TRUE	FALSE	FALSE
ENSG00000204511	MCCD1	TRUE	FALSE	TRUE
ENSG00000234530	NFKBIL1	TRUE	FALSE	TRUE
ENSG00000236346	NFKBIL1	TRUE	FALSE	FALSE
ENSG00000206440	NFKBIL1	TRUE	FALSE	TRUE
ENSG00000225228	MCCD1	TRUE	FALSE	TRUE
ENSG00000227565	NFKBIL1	TRUE	FALSE	TRUE
ENSG00000228662	MCCD1	TRUE	FALSE	FALSE
ENSG00000096155	BAG6	TRUE	FALSE	TRUE
ENSG00000233210	GPANK1	TRUE	FALSE	FALSE
ENSG00000206408	GPANK1	TRUE	FALSE	TRUE
ENSG00000204438	GPANK1	TRUE	FALSE	FALSE
ENSG00000206403	ABHD16A	TRUE	FALSE	FALSE
ENSG00000206395	DDAH2	TRUE	FALSE	TRUE
ENSG00000213722	DDAH2	TRUE	FALSE	TRUE
ENSG00000233076	DDAH2	TRUE	FALSE	TRUE
ENSG00000234258	HSPA1L	TRUE	FALSE	FALSE
ENSG00000236251	HSPA1L	TRUE	FALSE	FALSE
ENSG00000225635	DDAH2	TRUE	FALSE	TRUE
ENSG00000226417	CLIC1	TRUE	FALSE	TRUE
ENSG00000204390	HSPA1L	TRUE	FALSE	FALSE
ENSG00000226704	HSPA1L	TRUE	FALSE	TRUE
ENSG00000237900	ZBTB12	TRUE	FALSE	FALSE
ENSG00000206366	ZBTB12	TRUE	FALSE	FALSE
ENSG00000204366	ZBTB12	TRUE	FALSE	FALSE
ENSG00000241534	CFB	TRUE	FALSE	TRUE
ENSG00000224313	DXO	TRUE	FALSE	TRUE
ENSG00000226467	AGPAT1	TRUE	FALSE	FALSE
ENSG00000237344	PBX2	TRUE	FALSE	FALSE
ENSG00000233490	GPSM3	TRUE	FALSE	TRUE
ENSG00000206315	PBX2	TRUE	TRUE	FALSE
ENSG00000204310	AGPAT1	TRUE	FALSE	FALSE
ENSG00000213654	GPSM3	TRUE	FALSE	FALSE
ENSG00000224952	PBX2	TRUE	FALSE	FALSE
ENSG00000234508	GPSM3	TRUE	FALSE	TRUE
ENSG00000227642	AGPAT1	TRUE	FALSE	TRUE
ENSG00000235758	AGPAT1	TRUE	FALSE	TRUE
ENSG00000236353	PBX2	TRUE	TRUE	FALSE
ENSG00000243594	PSMB9	TRUE	FALSE	TRUE
ENSG00000240118	PSMB9	TRUE	FALSE	TRUE
ENSG00000242711	PSMB9	TRUE	FALSE	TRUE
ENSG00000240065	PSMB9	TRUE	FALSE	TRUE
ENSG00000234154	HLA-DMB	TRUE	FALSE	FALSE
ENSG00000243719	HLA-DMA	TRUE	FALSE	TRUE
ENSG00000240508	PSMB9	TRUE	FALSE	TRUE
ENSG00000241674	HLA-DMB	TRUE	FALSE	FALSE
ENSG00000242685	HLA-DMA	TRUE	FALSE	TRUE
ENSG00000234507	BRD2	TRUE	FALSE	FALSE
ENSG00000215077	BRD2	TRUE	TRUE	FALSE
ENSG00000241394	HLA-DMA	TRUE	FALSE	TRUE
ENSG00000226264	HLA-DMB	TRUE	FALSE	FALSE
ENSG00000242361	HLA-DMA	TRUE	FALSE	TRUE
ENSG00000242092	HLA-DMB	TRUE	FALSE	TRUE
ENSG00000204257	HLA-DMA	TRUE	FALSE	TRUE
ENSG00000248993	XXbac-BPG181M17.5	TRUE	FALSE	FALSE
ENSG00000204256	BRD2	TRUE	TRUE	TRUE
ENSG00000239836	PSMB9	TRUE	FALSE	TRUE
ENSG00000236227	BRD2	TRUE	FALSE	FALSE
ENSG00000235307	BRD2	TRUE	FALSE	TRUE
ENSG00000239329	HLA-DMB	TRUE	FALSE	FALSE
ENSG00000243189	HLA-DMA	TRUE	FALSE	TRUE
ENSG00000227801	COL11A2	TRUE	FALSE	FALSE
ENSG00000206290	COL11A2	TRUE	FALSE	TRUE
ENSG00000234704	BRD2	TRUE	TRUE	FALSE
ENSG00000230930	COL11A2	TRUE	FALSE	FALSE
ENSG00000204248	COL11A2	TRUE	FALSE	FALSE
ENSG00000112493	TAPBP	TRUE	FALSE	TRUE
ENSG00000206206	DAXX	TRUE	FALSE	TRUE
ENSG00000231925	TAPBP	TRUE	FALSE	TRUE
ENSG00000204209	DAXX	TRUE	FALSE	TRUE
ENSG00000235708	COL11A2	TRUE	FALSE	FALSE
ENSG00000112511	PHF1	TRUE	FALSE	TRUE
ENSG00000197283	SYNGAP1	TRUE	TRUE	TRUE
ENSG00000206208	TAPBP	TRUE	FALSE	TRUE
ENSG00000237056	ZBTB22	TRUE	FALSE	TRUE
ENSG00000231617	DAXX	TRUE	FALSE	TRUE
ENSG00000225553	PHF1	TRUE	FALSE	TRUE
ENSG00000227460	SYNGAP1	TRUE	TRUE	TRUE
ENSG00000096433	ITPR3	TRUE	FALSE	TRUE
ENSG00000196821	C6orf106	TRUE	FALSE	TRUE
ENSG00000197753	LHFPL5	TRUE	FALSE	TRUE
ENSG00000096063	SRPK1	TRUE	FALSE	TRUE
ENSG00000112062	MAPK14	TRUE	FALSE	TRUE
ENSG00000156711	MAPK13	TRUE	FALSE	TRUE
ENSG00000112139	MDGA1	TRUE	TRUE	TRUE
ENSG00000146122	DAAM2	TRUE	TRUE	TRUE
ENSG00000137166	FOXP4	TRUE	TRUE	TRUE
ENSG00000112559	MDFI	TRUE	TRUE	TRUE
ENSG00000112561	TFEB	TRUE	TRUE	TRUE
ENSG00000112576	CCND3	TRUE	FALSE	TRUE
ENSG00000188112	C6orf132	TRUE	TRUE	TRUE
ENSG00000124659	TBCC	TRUE	FALSE	TRUE
ENSG00000124702	KLHDC3	TRUE	TRUE	TRUE
ENSG00000112651	MRPL2	TRUE	FALSE	TRUE
ENSG00000112655	PTK7	TRUE	TRUE	TRUE
ENSG00000171462	DLK2	TRUE	FALSE	TRUE
ENSG00000181577	C6orf223	TRUE	TRUE	TRUE
ENSG00000112759	SLC29A1	TRUE	FALSE	TRUE
ENSG00000198087	CD2AP	TRUE	FALSE	TRUE
ENSG00000170915	PAQR8	TRUE	FALSE	TRUE
ENSG00000012660	ELOVL5	TRUE	FALSE	TRUE
ENSG00000137269	LRRC1	TRUE	FALSE	TRUE
ENSG00000151917	BEND6	TRUE	TRUE	TRUE
ENSG00000112208	BAG2	TRUE	FALSE	TRUE
ENSG00000112210	RAB23	TRUE	FALSE	TRUE
ENSG00000112232	KHDRBS2	TRUE	FALSE	TRUE
ENSG00000112701	SENP6	TRUE	TRUE	TRUE
ENSG00000146242	TPBG	TRUE	FALSE	TRUE
ENSG00000065609	SNAP91	TRUE	FALSE	TRUE
ENSG00000065615	CYB5R4	TRUE	FALSE	TRUE
ENSG00000112837	TBX18	TRUE	FALSE	TRUE
ENSG00000135316	SYNCRIP	TRUE	FALSE	TRUE
ENSG00000203871	C6orf164	TRUE	TRUE	FALSE
ENSG00000146278	PNRC1	TRUE	FALSE	TRUE
ENSG00000146281	PM20D2	TRUE	FALSE	TRUE
ENSG00000025039	RRAGD	TRUE	FALSE	TRUE
ENSG00000146267	FAXC	TRUE	FALSE	TRUE
ENSG00000123552	USP45	TRUE	FALSE	TRUE
ENSG00000025796	SEC63	TRUE	FALSE	TRUE
ENSG00000118690	ARMC2	TRUE	FALSE	TRUE
ENSG00000197498	RPF2	TRUE	FALSE	TRUE
ENSG00000112769	LAMA4	TRUE	FALSE	TRUE
ENSG00000263699	LAMA4	TRUE	FALSE	TRUE
ENSG00000249853	HS3ST5	TRUE	FALSE	TRUE
ENSG00000153989	NUS1	TRUE	FALSE	TRUE
ENSG00000111860	CEP85L	TRUE	FALSE	TRUE
ENSG00000111879	FAM184A	TRUE	FALSE	TRUE
ENSG00000025156	HSF2	TRUE	FALSE	TRUE
ENSG00000135547	HEY2	TRUE	FALSE	TRUE
ENSG00000066651	TRMT11	TRUE	FALSE	TRUE
ENSG00000118518	RNF146	TRUE	TRUE	TRUE
ENSG00000164484	TMEM200A	TRUE	FALSE	TRUE
ENSG00000112357	PEX7	TRUE	FALSE	TRUE
ENSG00000135597	REPS1	TRUE	FALSE	TRUE
ENSG00000111961	SASH1	TRUE	FALSE	TRUE
ENSG00000055208	TAB2	TRUE	FALSE	TRUE
ENSG00000091831	ESR1	TRUE	TRUE	TRUE
ENSG00000213079	SCAF8	TRUE	FALSE	TRUE
ENSG00000175048	ZDHHC14	TRUE	TRUE	TRUE
ENSG00000112096	SOD2	TRUE	FALSE	TRUE
ENSG00000120437	ACAT2	TRUE	FALSE	TRUE
ENSG00000120438	TCP1	TRUE	FALSE	TRUE
ENSG00000146477	SLC22A3	TRUE	FALSE	TRUE
ENSG00000164458	T	TRUE	FALSE	TRUE
ENSG00000184465	WDR27	TRUE	FALSE	TRUE
ENSG00000130024	PHF10	TRUE	FALSE	TRUE
ENSG00000249852	AC145676.2	TRUE	FALSE	TRUE
ENSG00000164855	TMEM184A	TRUE	TRUE	TRUE
ENSG00000002822	MAD1L1	TRUE	FALSE	TRUE
ENSG00000106268	NUDT1	TRUE	FALSE	TRUE
ENSG00000136295	TTYH3	TRUE	TRUE	TRUE
ENSG00000174945	AMZ1	TRUE	FALSE	TRUE
ENSG00000182095	TNRC18	TRUE	FALSE	TRUE
ENSG00000178397	FAM220A	TRUE	FALSE	TRUE
ENSG00000164654	MIOS	TRUE	FALSE	TRUE
ENSG00000106443	PHF14	TRUE	FALSE	TRUE
ENSG00000106537	TSPAN13	TRUE	FALSE	TRUE
ENSG00000188732	FAM221A	TRUE	FALSE	TRUE
ENSG00000105926	MPP6	TRUE	FALSE	TRUE
ENSG00000172115	CYCS	TRUE	FALSE	TRUE
ENSG00000086300	SNX10	TRUE	FALSE	TRUE
ENSG00000078399	HOXA9	TRUE	FALSE	TRUE
ENSG00000253293	HOXA10	TRUE	FALSE	TRUE
ENSG00000106086	PLEKHA8	TRUE	TRUE	TRUE
ENSG00000180354	MTURN	TRUE	FALSE	TRUE
ENSG00000106113	CRHR2	TRUE	TRUE	TRUE
ENSG00000122642	FKBP9	TRUE	FALSE	TRUE
ENSG00000155849	ELMO1	TRUE	FALSE	TRUE
ENSG00000010270	STARD3NL	TRUE	FALSE	TRUE
ENSG00000106608	URGCP	TRUE	FALSE	TRUE
ENSG00000106628	POLD2	TRUE	FALSE	TRUE
ENSG00000136286	MYO1G	TRUE	FALSE	TRUE
ENSG00000136280	CCM2	TRUE	FALSE	TRUE
ENSG00000154978	VOPP1	TRUE	FALSE	TRUE
ENSG00000146733	PSPH	TRUE	FALSE	TRUE
ENSG00000158321	AUTS2	TRUE	FALSE	TRUE
ENSG00000106635	BCL7B	TRUE	FALSE	TRUE
ENSG00000263151	BCL7B	TRUE	FALSE	TRUE
ENSG00000006704	GTF2IRD1	TRUE	FALSE	TRUE
ENSG00000261920	GTF2IRD1	TRUE	FALSE	TRUE
ENSG00000135213	POM121C	TRUE	TRUE	TRUE
ENSG00000262569	POR	TRUE	FALSE	TRUE
ENSG00000127948	POR	TRUE	FALSE	TRUE
ENSG00000262321	SRRM3	TRUE	TRUE	FALSE
ENSG00000177679	SRRM3	TRUE	TRUE	FALSE
ENSG00000243566	UPK3B	TRUE	TRUE	TRUE
ENSG00000127947	PTPN12	TRUE	FALSE	TRUE
ENSG00000187391	MAGI2	TRUE	FALSE	TRUE
ENSG00000127955	GNAI1	TRUE	FALSE	TRUE
ENSG00000198822	GRM3	TRUE	FALSE	TRUE
ENSG00000005471	ABCB4	TRUE	FALSE	TRUE
ENSG00000105784	RUNDC3B	TRUE	FALSE	TRUE
ENSG00000182348	ZNF804B	TRUE	FALSE	FALSE
ENSG00000001630	CYP51A1	TRUE	FALSE	TRUE
ENSG00000001631	KRIT1	TRUE	FALSE	TRUE
ENSG00000001629	ANKIB1	TRUE	FALSE	TRUE
ENSG00000157259	GATAD1	TRUE	FALSE	TRUE
ENSG00000164692	COL1A2	TRUE	FALSE	TRUE
ENSG00000158528	PPP1R9A	TRUE	TRUE	TRUE
ENSG00000005421	PON1	TRUE	FALSE	TRUE
ENSG00000205356	TECPR1	TRUE	TRUE	TRUE
ENSG00000196367	TRRAP	TRUE	FALSE	TRUE
ENSG00000198742	SMURF1	TRUE	FALSE	TRUE
ENSG00000196652	ZKSCAN5	TRUE	FALSE	TRUE
ENSG00000197093	GAL3ST4	TRUE	FALSE	TRUE
ENSG00000066923	STAG3	TRUE	FALSE	TRUE
ENSG00000121716	PILRB	TRUE	FALSE	TRUE
ENSG00000146834	MEPCE	TRUE	FALSE	TRUE
ENSG00000106330	MOSPD3	TRUE	FALSE	TRUE
ENSG00000172336	POP7	TRUE	FALSE	TRUE
ENSG00000106367	AP1S1	TRUE	TRUE	FALSE
ENSG00000257923	CUX1	TRUE	TRUE	TRUE
ENSG00000128563	PRKRIP1	TRUE	TRUE	TRUE
ENSG00000261283	PRKRIP1	TRUE	TRUE	TRUE
ENSG00000160991	ORAI2	TRUE	TRUE	TRUE
ENSG00000005249	PRKAR2B	TRUE	FALSE	TRUE
ENSG00000075790	BCAP29	TRUE	FALSE	TRUE
ENSG00000135241	PNPLA8	TRUE	FALSE	TRUE
ENSG00000184903	IMMP2L	TRUE	FALSE	TRUE
ENSG00000006652	IFRD1	TRUE	FALSE	TRUE
ENSG00000146802	TMEM168	TRUE	FALSE	TRUE
ENSG00000105971	CAV2	TRUE	FALSE	TRUE
ENSG00000004866	ST7	TRUE	FALSE	TRUE
ENSG00000106299	WASL	TRUE	FALSE	TRUE
ENSG00000234224	TMEM229A	TRUE	FALSE	TRUE
ENSG00000106328	FSCN3	TRUE	FALSE	TRUE
ENSG00000224940	PRRT4	TRUE	TRUE	TRUE
ENSG00000128596	CCDC136	TRUE	FALSE	TRUE
ENSG00000240204	SMKR1	TRUE	FALSE	TRUE
ENSG00000158525	CPA5	TRUE	FALSE	TRUE
ENSG00000266292	CPA5	TRUE	FALSE	TRUE
ENSG00000106477	CEP41	TRUE	FALSE	TRUE
ENSG00000265594	CEP41	TRUE	FALSE	TRUE
ENSG00000157680	DGKI	TRUE	TRUE	TRUE
ENSG00000146966	DENND2A	TRUE	FALSE	TRUE
ENSG00000133597	ADCK2	TRUE	FALSE	TRUE
ENSG00000090263	MRPS33	TRUE	TRUE	TRUE
ENSG00000106123	EPHB6	TRUE	FALSE	TRUE
ENSG00000260195	EPHB6	TRUE	FALSE	TRUE
ENSG00000178826	TMEM139	TRUE	FALSE	TRUE
ENSG00000159784	FAM131B	TRUE	FALSE	TRUE
ENSG00000159840	ZYX	TRUE	FALSE	TRUE
ENSG00000213214	ARHGEF35	TRUE	FALSE	TRUE
ENSG00000050327	ARHGEF5	TRUE	FALSE	TRUE
ENSG00000197362	ZNF786	TRUE	FALSE	TRUE
ENSG00000197024	ZNF398	TRUE	FALSE	TRUE
ENSG00000106538	RARRES2	TRUE	FALSE	TRUE
ENSG00000055118	KCNH2	TRUE	FALSE	TRUE
ENSG00000164889	SLC4A2	TRUE	FALSE	TRUE
ENSG00000164896	FASTK	TRUE	TRUE	TRUE
ENSG00000164897	TMUB1	TRUE	TRUE	TRUE
ENSG00000033050	ABCF2	TRUE	FALSE	TRUE
ENSG00000106617	PRKAG2	TRUE	FALSE	TRUE
ENSG00000130226	DPP6	TRUE	TRUE	TRUE
ENSG00000157212	PAXIP1	TRUE	FALSE	TRUE
ENSG00000186480	INSIG1	TRUE	FALSE	TRUE
ENSG00000204960	BLACE	TRUE	FALSE	TRUE
ENSG00000009335	UBE3C	TRUE	FALSE	TRUE
ENSG00000146918	NCAPG2	TRUE	FALSE	TRUE
ENSG00000180190	TDRP	TRUE	FALSE	TRUE
ENSG00000104728	ARHGEF10	TRUE	FALSE	TRUE
ENSG00000253426	RP11-10A14.4	TRUE	FALSE	TRUE
ENSG00000154328	NEIL2	TRUE	FALSE	TRUE
ENSG00000164733	CTSB	TRUE	FALSE	TRUE
ENSG00000154359	LONRF1	TRUE	FALSE	TRUE
ENSG00000164741	DLC1	TRUE	FALSE	TRUE
ENSG00000104219	ZDHHC2	TRUE	FALSE	TRUE
ENSG00000104611	SH2D4A	TRUE	FALSE	TRUE
ENSG00000130227	XPO7	TRUE	TRUE	TRUE
ENSG00000158856	DMTN	TRUE	FALSE	TRUE
ENSG00000168453	HR	TRUE	FALSE	TRUE
ENSG00000168487	BMP1	TRUE	FALSE	TRUE
ENSG00000241852	C8orf58	TRUE	TRUE	TRUE
ENSG00000158941	CCAR2	TRUE	FALSE	TRUE
ENSG00000134013	LOXL2	TRUE	FALSE	TRUE
ENSG00000104722	NEFM	TRUE	FALSE	TRUE
ENSG00000147459	DOCK5	TRUE	FALSE	TRUE
ENSG00000104756	KCTD9	TRUE	FALSE	TRUE
ENSG00000221914	PPP2R2A	TRUE	FALSE	TRUE
ENSG00000104765	BNIP3L	TRUE	FALSE	TRUE
ENSG00000240694	PNMA2	TRUE	FALSE	FALSE
ENSG00000120907	ADRA1A	TRUE	TRUE	TRUE
ENSG00000104228	TRIM35	TRUE	FALSE	TRUE
ENSG00000120915	EPHX2	TRUE	FALSE	TRUE
ENSG00000168077	SCARA3	TRUE	FALSE	TRUE
ENSG00000171320	ESCO2	TRUE	FALSE	TRUE
ENSG00000168078	PBK	TRUE	FALSE	TRUE
ENSG00000168081	PNOC	TRUE	FALSE	TRUE
ENSG00000186918	ZNF395	TRUE	FALSE	TRUE
ENSG00000214050	FBXO16	TRUE	FALSE	TRUE
ENSG00000147421	HMBOX1	TRUE	FALSE	TRUE
ENSG00000157110	RBPMS	TRUE	FALSE	TRUE
ENSG00000104695	PPP2CB	TRUE	FALSE	TRUE
ENSG00000172733	PURG	TRUE	FALSE	TRUE
ENSG00000157168	NRG1	TRUE	FALSE	TRUE
ENSG00000233863	AC012215.1	TRUE	FALSE	TRUE
ENSG00000187840	EIF4EBP1	TRUE	FALSE	TRUE
ENSG00000156735	BAG4	TRUE	FALSE	TRUE
ENSG00000085788	DDHD2	TRUE	FALSE	TRUE
ENSG00000147535	PPAPDC1B	TRUE	FALSE	TRUE
ENSG00000147548	WHSC1L1	TRUE	FALSE	TRUE
ENSG00000147533	GOLGA7	TRUE	FALSE	TRUE
ENSG00000029534	ANK1	TRUE	FALSE	TRUE
ENSG00000070718	AP3M2	TRUE	FALSE	TRUE
ENSG00000176209	SMIM19	TRUE	FALSE	TRUE
ENSG00000120925	RNF170	TRUE	FALSE	TRUE
ENSG00000168522	FNTA	TRUE	FALSE	TRUE
ENSG00000221869	CEBPD	TRUE	FALSE	TRUE
ENSG00000253729	PRKDC	TRUE	FALSE	TRUE
ENSG00000104738	MCM4	TRUE	FALSE	TRUE
ENSG00000023287	RB1CC1	TRUE	FALSE	TRUE
ENSG00000120992	LYPLA1	TRUE	FALSE	TRUE
ENSG00000170791	CHCHD7	TRUE	TRUE	TRUE
ENSG00000104331	IMPAD1	TRUE	FALSE	TRUE
ENSG00000171316	CHD7	TRUE	FALSE	TRUE
ENSG00000185942	NKAIN3	TRUE	FALSE	TRUE
ENSG00000185697	MYBL1	TRUE	FALSE	TRUE
ENSG00000046889	PREX2	TRUE	FALSE	TRUE
ENSG00000140396	NCOA2	TRUE	FALSE	TRUE
ENSG00000067167	TRAM1	TRUE	FALSE	TRUE
ENSG00000164764	SBSPON	TRUE	FALSE	TRUE
ENSG00000121039	RDH10	TRUE	FALSE	TRUE
ENSG00000040341	STAU2	TRUE	FALSE	TRUE
ENSG00000154582	TCEB1	TRUE	FALSE	TRUE
ENSG00000164687	FABP5	TRUE	FALSE	TRUE
ENSG00000156103	MMP16	TRUE	FALSE	TRUE
ENSG00000079102	RUNX1T1	TRUE	TRUE	TRUE
ENSG00000104413	ESRP1	TRUE	FALSE	TRUE
ENSG00000156162	DPY19L4	TRUE	FALSE	TRUE
ENSG00000164920	OSR2	TRUE	FALSE	TRUE
ENSG00000034677	RNF19A	TRUE	FALSE	TRUE
ENSG00000186106	ANKRD46	TRUE	FALSE	TRUE
ENSG00000164924	YWHAZ	TRUE	FALSE	TRUE
ENSG00000120963	ZNF706	TRUE	FALSE	TRUE
ENSG00000104490	NCALD	TRUE	FALSE	TRUE
ENSG00000104517	UBR5	TRUE	FALSE	TRUE
ENSG00000155090	KLF10	TRUE	FALSE	TRUE
ENSG00000164930	FZD6	TRUE	FALSE	TRUE
ENSG00000176406	RIMS2	TRUE	FALSE	TRUE
ENSG00000147654	EBAG9	TRUE	FALSE	TRUE
ENSG00000147642	SYBU	TRUE	FALSE	TRUE
ENSG00000104447	TRPS1	TRUE	FALSE	TRUE
ENSG00000164754	RAD21	TRUE	FALSE	TRUE
ENSG00000178764	ZHX2	TRUE	FALSE	TRUE
ENSG00000156787	TBC1D31	TRUE	FALSE	TRUE
ENSG00000147689	FAM83A	TRUE	FALSE	TRUE
ENSG00000180938	ZNF572	TRUE	FALSE	TRUE
ENSG00000155897	ADCY8	TRUE	FALSE	TRUE
ENSG00000184156	KCNQ3	TRUE	FALSE	TRUE
ENSG00000104419	NDRG1	TRUE	FALSE	TRUE
ENSG00000131773	KHDRBS3	TRUE	FALSE	TRUE
ENSG00000184489	PTP4A3	TRUE	FALSE	TRUE
ENSG00000198576	ARC	TRUE	FALSE	TRUE
ENSG00000180155	LYNX1	TRUE	TRUE	TRUE
ENSG00000181638	ZFP41	TRUE	TRUE	TRUE
ENSG00000184428	TOP1MT	TRUE	FALSE	TRUE
ENSG00000104518	GSDMD	TRUE	FALSE	TRUE
ENSG00000104529	EEF1D	TRUE	FALSE	TRUE
ENSG00000181085	MAPK15	TRUE	FALSE	TRUE
ENSG00000260463	MAPK15	TRUE	FALSE	TRUE
ENSG00000185189	NRBP2	TRUE	FALSE	TRUE
ENSG00000178209	PLEC	TRUE	FALSE	TRUE
ENSG00000261109	PLEC	TRUE	FALSE	TRUE
ENSG00000178685	PARP10	TRUE	FALSE	TRUE
ENSG00000178719	GRINA	TRUE	FALSE	TRUE
ENSG00000261660	PARP10	TRUE	FALSE	TRUE
ENSG00000261721	GRINA	TRUE	FALSE	TRUE
ENSG00000179632	MAF1	TRUE	FALSE	TRUE
ENSG00000261042	SLC52A2	TRUE	FALSE	TRUE
ENSG00000261587	TMEM249	TRUE	FALSE	TRUE
ENSG00000185803	SLC52A2	TRUE	FALSE	TRUE
ENSG00000160972	PPP1R16A	TRUE	FALSE	TRUE
ENSG00000196378	ZNF34	TRUE	FALSE	TRUE
ENSG00000106686	SPATA6L	TRUE	FALSE	TRUE
ENSG00000107036	KIAA1432	TRUE	FALSE	TRUE
ENSG00000099219	ERMP1	TRUE	FALSE	TRUE
ENSG00000137038	TMEM261	TRUE	FALSE	TRUE
ENSG00000147862	NFIB	TRUE	FALSE	TRUE
ENSG00000173068	BNC2	TRUE	TRUE	TRUE
ENSG00000044459	CNTLN	TRUE	FALSE	TRUE
ENSG00000171843	MLLT3	TRUE	FALSE	TRUE
ENSG00000147889	CDKN2A	TRUE	FALSE	TRUE
ENSG00000107341	UBE2R2	TRUE	TRUE	FALSE
ENSG00000147955	SIGMAR1	TRUE	FALSE	TRUE
ENSG00000137070	IL11RA	TRUE	FALSE	TRUE
ENSG00000137094	DNAJB5	TRUE	TRUE	TRUE
ENSG00000005238	FAM214B	TRUE	FALSE	TRUE
ENSG00000198853	RUSC2	TRUE	FALSE	TRUE
ENSG00000107140	TESK1	TRUE	FALSE	TRUE
ENSG00000198467	TPM2	TRUE	FALSE	TRUE
ENSG00000137076	TLN1	TRUE	FALSE	TRUE
ENSG00000137103	TMEM8B	TRUE	TRUE	TRUE
ENSG00000122707	RECK	TRUE	FALSE	TRUE
ENSG00000137075	RNF38	TRUE	FALSE	TRUE
ENSG00000168795	ZBTB5	TRUE	FALSE	TRUE
ENSG00000107338	SHB	TRUE	TRUE	FALSE
ENSG00000180071	ANKRD18A	TRUE	FALSE	TRUE
ENSG00000183148	ANKRD20A2	TRUE	FALSE	TRUE
ENSG00000132498	ANKRD20A3	TRUE	FALSE	TRUE
ENSG00000231997	FAM27D1	TRUE	TRUE	FALSE
ENSG00000196774	ANKRD20A1	TRUE	FALSE	TRUE
ENSG00000172014	ANKRD20A4	TRUE	FALSE	TRUE
ENSG00000154330	PGM5	TRUE	TRUE	TRUE
ENSG00000266607	PGM5	TRUE	FALSE	TRUE
ENSG00000119139	TJP2	TRUE	FALSE	TRUE
ENSG00000165072	MAMDC2	TRUE	FALSE	TRUE
ENSG00000107372	ZFAND5	TRUE	FALSE	TRUE
ENSG00000198963	RORB	TRUE	FALSE	TRUE
ENSG00000106733	NMRK1	TRUE	FALSE	TRUE
ENSG00000187210	GCNT1	TRUE	TRUE	TRUE
ENSG00000156052	GNAQ	TRUE	TRUE	TRUE
ENSG00000135018	UBQLN1	TRUE	TRUE	TRUE
ENSG00000165118	C9orf64	TRUE	FALSE	TRUE
ENSG00000135040	NAA35	TRUE	FALSE	TRUE
ENSG00000180447	GAS1	TRUE	FALSE	TRUE
ENSG00000204446	C9orf170	TRUE	FALSE	TRUE
ENSG00000130045	NXNL2	TRUE	FALSE	TRUE
ENSG00000130222	GADD45G	TRUE	FALSE	TRUE
ENSG00000169071	ROR2	TRUE	FALSE	TRUE
ENSG00000127084	FGD3	TRUE	FALSE	TRUE
ENSG00000188938	FAM120AOS	TRUE	FALSE	TRUE
ENSG00000130958	SLC35D2	TRUE	FALSE	TRUE
ENSG00000081377	CDC14B	TRUE	TRUE	TRUE
ENSG00000081386	ZNF510	TRUE	FALSE	TRUE
ENSG00000196116	TDRD7	TRUE	FALSE	TRUE
ENSG00000204291	COL15A1	TRUE	FALSE	TRUE
ENSG00000066697	MSANTD3	TRUE	FALSE	TRUE
ENSG00000136870	ZNF189	TRUE	FALSE	TRUE
ENSG00000198785	GRIN3A	TRUE	FALSE	TRUE
ENSG00000136824	SMC2	TRUE	FALSE	TRUE
ENSG00000106701	FSD1L	TRUE	FALSE	TRUE
ENSG00000119328	FAM206A	TRUE	FALSE	TRUE
ENSG00000198121	LPAR1	TRUE	FALSE	TRUE
ENSG00000242616	GNG10	TRUE	FALSE	TRUE
ENSG00000119471	HSDL2	TRUE	FALSE	TRUE
ENSG00000165188	RNF183	TRUE	FALSE	TRUE
ENSG00000138835	RGS3	TRUE	FALSE	TRUE
ENSG00000196739	COL27A1	TRUE	TRUE	TRUE
ENSG00000157693	C9orf91	TRUE	FALSE	TRUE
ENSG00000182752	PAPPA	TRUE	FALSE	TRUE
ENSG00000136861	CDK5RAP2	TRUE	FALSE	TRUE
ENSG00000106852	LHX6	TRUE	FALSE	TRUE
ENSG00000165209	STRBP	TRUE	FALSE	TRUE
ENSG00000119522	DENND1A	TRUE	TRUE	TRUE
ENSG00000136918	WDR38	TRUE	FALSE	TRUE
ENSG00000119487	MAPKAP1	TRUE	FALSE	TRUE
ENSG00000136859	ANGPTL2	TRUE	FALSE	TRUE
ENSG00000136895	GARNL3	TRUE	FALSE	TRUE
ENSG00000136830	FAM129B	TRUE	FALSE	TRUE
ENSG00000160401	C9orf117	TRUE	FALSE	TRUE
ENSG00000095370	SH2D3C	TRUE	FALSE	TRUE
ENSG00000136877	FPGS	TRUE	TRUE	TRUE
ENSG00000106992	AK1	TRUE	FALSE	TRUE
ENSG00000160408	ST6GALNAC6	TRUE	FALSE	TRUE
ENSG00000167103	PIP5KL1	TRUE	FALSE	TRUE
ENSG00000148334	PTGES2	TRUE	FALSE	TRUE
ENSG00000148346	LCN2	TRUE	FALSE	TRUE
ENSG00000148337	CIZ1	TRUE	FALSE	TRUE
ENSG00000167114	SLC27A4	TRUE	FALSE	TRUE
ENSG00000167123	CERCAM	TRUE	FALSE	TRUE
ENSG00000160447	PKN3	TRUE	FALSE	TRUE
ENSG00000136802	LRRC8A	TRUE	FALSE	TRUE
ENSG00000119383	PPP2R4	TRUE	TRUE	TRUE
ENSG00000187239	FNBP1	TRUE	FALSE	TRUE
ENSG00000097007	ABL1	TRUE	FALSE	TRUE
ENSG00000130714	POMT1	TRUE	TRUE	TRUE
ENSG00000130717	UCK1	TRUE	FALSE	TRUE
ENSG00000107263	RAPGEF1	TRUE	TRUE	TRUE
ENSG00000196358	NTNG2	TRUE	TRUE	FALSE
ENSG00000125492	BARHL1	TRUE	FALSE	TRUE
ENSG00000125484	GTF3C4	TRUE	FALSE	TRUE
ENSG00000160271	RALGDS	TRUE	FALSE	TRUE
ENSG00000148297	MED22	TRUE	FALSE	TRUE
ENSG00000261579	MED22	TRUE	FALSE	TRUE
ENSG00000198870	C9orf96	TRUE	FALSE	TRUE
ENSG00000148300	REXO4	TRUE	FALSE	FALSE
ENSG00000261493	REXO4	TRUE	FALSE	TRUE
ENSG00000123453	SARDH	TRUE	FALSE	TRUE
ENSG00000130558	OLFM1	TRUE	FALSE	TRUE
ENSG00000196422	PPP1R26	TRUE	FALSE	TRUE
ENSG00000107147	KCNT1	TRUE	TRUE	TRUE
ENSG00000238227	C9orf69	TRUE	TRUE	TRUE
ENSG00000213221	DNLZ	TRUE	TRUE	TRUE
ENSG00000165689	SDCCAG3	TRUE	FALSE	TRUE
ENSG00000148384	INPP5E	TRUE	FALSE	TRUE
ENSG00000172889	EGFL7	TRUE	FALSE	TRUE
ENSG00000169692	AGPAT2	TRUE	TRUE	TRUE
ENSG00000165716	FAM69B	TRUE	FALSE	TRUE
ENSG00000177984	LCN15	TRUE	FALSE	TRUE
ENSG00000196642	RABL6	TRUE	TRUE	TRUE
ENSG00000054148	PHPT1	TRUE	FALSE	TRUE
ENSG00000127191	TRAF2	TRUE	FALSE	TRUE
ENSG00000159069	FBXW5	TRUE	FALSE	TRUE
ENSG00000169583	CLIC3	TRUE	FALSE	TRUE
ENSG00000180549	FUT7	TRUE	TRUE	FALSE
ENSG00000176884	GRIN1	TRUE	TRUE	TRUE
ENSG00000184709	LRRC26	TRUE	FALSE	TRUE
ENSG00000187713	TMEM203	TRUE	FALSE	TRUE
ENSG00000188986	NELFB	TRUE	TRUE	FALSE
ENSG00000165802	NSMF	TRUE	TRUE	TRUE
ENSG00000197070	ARRDC1	TRUE	TRUE	TRUE
ENSG00000067064	IDI1	TRUE	FALSE	TRUE
ENSG00000067082	KLF6	TRUE	FALSE	TRUE
ENSG00000048740	CELF2	TRUE	TRUE	TRUE
ENSG00000183049	CAMK1D	TRUE	TRUE	TRUE
ENSG00000077943	ITGA8	TRUE	FALSE	TRUE
ENSG00000165983	PTER	TRUE	FALSE	TRUE
ENSG00000165985	C1QL3	TRUE	FALSE	TRUE
ENSG00000148450	MSRB2	TRUE	FALSE	TRUE
ENSG00000168267	PTF1A	TRUE	FALSE	TRUE
ENSG00000120549	KIAA1217	TRUE	FALSE	TRUE
ENSG00000107863	ARHGAP21	TRUE	FALSE	TRUE
ENSG00000107897	ACBD5	TRUE	FALSE	TRUE
ENSG00000095787	WAC	TRUE	FALSE	TRUE
ENSG00000107968	MAP3K8	TRUE	FALSE	TRUE
ENSG00000148516	ZEB1	TRUE	FALSE	TRUE
ENSG00000095794	CREM	TRUE	FALSE	TRUE
ENSG00000175395	ZNF25	TRUE	FALSE	TRUE
ENSG00000165406	2019-03-08	TRUE	FALSE	TRUE
ENSG00000187714	SLC18A3	TRUE	FALSE	TRUE
ENSG00000070748	CHAT	TRUE	FALSE	TRUE
ENSG00000204147	ASAH2B	TRUE	FALSE	TRUE
ENSG00000072422	RHOBTB1	TRUE	FALSE	TRUE
ENSG00000204130	RUFY2	TRUE	FALSE	TRUE
ENSG00000060339	CCAR1	TRUE	FALSE	TRUE
ENSG00000122958	VPS26A	TRUE	FALSE	TRUE
ENSG00000042286	AIFM2	TRUE	TRUE	TRUE
ENSG00000156113	KCNMA1	TRUE	TRUE	TRUE
ENSG00000108175	ZMIZ1	TRUE	FALSE	TRUE
ENSG00000165424	ZCCHC24	TRUE	TRUE	TRUE
ENSG00000204038	AL359195.1	TRUE	FALSE	TRUE
ENSG00000133665	DYDC2	TRUE	FALSE	TRUE
ENSG00000107771	CCSER2	TRUE	FALSE	TRUE
ENSG00000182771	GRID1	TRUE	FALSE	TRUE
ENSG00000107779	BMPR1A	TRUE	FALSE	TRUE
ENSG00000122376	FAM35A	TRUE	FALSE	TRUE
ENSG00000138134	STAMBPL1	TRUE	FALSE	TRUE
ENSG00000152804	HHEX	TRUE	FALSE	TRUE
ENSG00000138190	EXOC6	TRUE	FALSE	TRUE
ENSG00000095596	CYP26A1	TRUE	FALSE	TRUE
ENSG00000107816	LZTS2	TRUE	TRUE	TRUE
ENSG00000236311	TLX1NB	TRUE	FALSE	TRUE
ENSG00000107829	FBXW4	TRUE	FALSE	TRUE
ENSG00000198408	MGEA5	TRUE	FALSE	TRUE
ENSG00000120049	KCNIP2	TRUE	FALSE	TRUE
ENSG00000198728	LDB1	TRUE	FALSE	TRUE
ENSG00000077150	NFKB2	TRUE	FALSE	TRUE
ENSG00000059915	PSD	TRUE	TRUE	TRUE
ENSG00000156398	SFXN2	TRUE	FALSE	TRUE
ENSG00000185933	CALHM1	TRUE	TRUE	FALSE
ENSG00000183128	CALHM3	TRUE	FALSE	TRUE
ENSG00000107957	SH3PXD2A	TRUE	FALSE	TRUE
ENSG00000148834	GSTO1	TRUE	FALSE	TRUE
ENSG00000119950	MXI1	TRUE	FALSE	TRUE
ENSG00000119953	SMNDC1	TRUE	FALSE	TRUE
ENSG00000108061	SHOC2	TRUE	FALSE	TRUE
ENSG00000169129	AFAP1L2	TRUE	FALSE	TRUE
ENSG00000165650	PDZD8	TRUE	FALSE	TRUE
ENSG00000183605	SFXN4	TRUE	FALSE	TRUE
ENSG00000198873	GRK5	TRUE	TRUE	TRUE
ENSG00000198825	INPP5F	TRUE	FALSE	TRUE
ENSG00000138162	TACC2	TRUE	FALSE	TRUE
ENSG00000189319	FAM53B	TRUE	TRUE	TRUE
ENSG00000175029	CTBP2	TRUE	FALSE	TRUE
ENSG00000107938	EDRF1	TRUE	FALSE	TRUE
ENSG00000148814	LRRC27	TRUE	FALSE	TRUE
ENSG00000171813	PWWP2B	TRUE	FALSE	TRUE
ENSG00000171798	KNDC1	TRUE	TRUE	TRUE
ENSG00000198546	ZNF511	TRUE	FALSE	TRUE
ENSG00000127884	ECHS1	TRUE	FALSE	TRUE
ENSG00000177963	RIC8A	TRUE	TRUE	TRUE
ENSG00000142082	SIRT3	TRUE	FALSE	TRUE
ENSG00000174775	HRAS	TRUE	FALSE	TRUE
ENSG00000185507	IRF7	TRUE	FALSE	TRUE
ENSG00000177600	RPLP2	TRUE	FALSE	TRUE
ENSG00000177697	CD151	TRUE	FALSE	TRUE
ENSG00000177700	POLR2L	TRUE	FALSE	TRUE
ENSG00000214063	TSPAN4	TRUE	TRUE	TRUE
ENSG00000177830	CHID1	TRUE	TRUE	TRUE
ENSG00000174672	BRSK2	TRUE	TRUE	TRUE
ENSG00000149043	SYT8	TRUE	FALSE	TRUE
ENSG00000130595	TNNT3	TRUE	FALSE	TRUE
ENSG00000183734	ASCL2	TRUE	FALSE	TRUE
ENSG00000064201	TSPAN32	TRUE	FALSE	TRUE
ENSG00000110628	SLC22A18	TRUE	FALSE	TRUE
ENSG00000021762	OSBPL5	TRUE	TRUE	TRUE
ENSG00000177105	RHOG	TRUE	FALSE	TRUE
ENSG00000167323	STIM1	TRUE	TRUE	TRUE
ENSG00000167325	RRM1	TRUE	FALSE	TRUE
ENSG00000110148	CCKBR	TRUE	FALSE	TRUE
ENSG00000166313	APBB1	TRUE	TRUE	TRUE
ENSG00000110171	TRIM3	TRUE	FALSE	TRUE
ENSG00000166341	DCHS1	TRUE	FALSE	TRUE
ENSG00000158077	NLRP14	TRUE	FALSE	FALSE
ENSG00000170743	SYT9	TRUE	FALSE	TRUE
ENSG00000166444	ST5	TRUE	FALSE	TRUE
ENSG00000175348	TMEM9B	TRUE	TRUE	TRUE
ENSG00000184014	DENND5A	TRUE	FALSE	TRUE
ENSG00000166471	TMEM41B	TRUE	FALSE	TRUE
ENSG00000133789	SWAP70	TRUE	FALSE	TRUE
ENSG00000050165	DKK3	TRUE	FALSE	TRUE
ENSG00000197702	PARVA	TRUE	TRUE	TRUE
ENSG00000187079	TEAD1	TRUE	FALSE	TRUE
ENSG00000187486	KCNJ11	TRUE	FALSE	TRUE
ENSG00000129152	MYOD1	TRUE	FALSE	TRUE
ENSG00000129159	KCNC1	TRUE	TRUE	TRUE
ENSG00000129158	SERGEF	TRUE	FALSE	TRUE
ENSG00000110768	GTF2H1	TRUE	FALSE	TRUE
ENSG00000110786	PTPN5	TRUE	TRUE	TRUE
ENSG00000109851	DBX1	TRUE	FALSE	TRUE
ENSG00000176697	BDNF	TRUE	FALSE	TRUE
ENSG00000184937	WT1	TRUE	FALSE	TRUE
ENSG00000110429	FBXO3	TRUE	FALSE	TRUE
ENSG00000135363	LMO2	TRUE	TRUE	FALSE
ENSG00000135372	NAT10	TRUE	FALSE	TRUE
ENSG00000026508	CD44	TRUE	FALSE	TRUE
ENSG00000179431	FJX1	TRUE	FALSE	TRUE
ENSG00000179241	LDLRAD3	TRUE	TRUE	TRUE
ENSG00000135362	PRR5L	TRUE	FALSE	TRUE
ENSG00000148948	LRRC4C	TRUE	FALSE	TRUE
ENSG00000175274	TP53I11	TRUE	FALSE	TRUE
ENSG00000181830	SLC35C1	TRUE	FALSE	TRUE
ENSG00000121653	MAPK8IP1	TRUE	TRUE	TRUE
ENSG00000121680	PEX16	TRUE	TRUE	TRUE
ENSG00000149091	DGKZ	TRUE	FALSE	TRUE
ENSG00000110492	MDK	TRUE	TRUE	TRUE
ENSG00000134569	LRP4	TRUE	TRUE	FALSE
ENSG00000025434	NR1H3	TRUE	FALSE	TRUE
ENSG00000110514	MADD	TRUE	FALSE	TRUE
ENSG00000123444	KBTBD4	TRUE	FALSE	TRUE
ENSG00000149177	PTPRJ	TRUE	FALSE	TRUE
ENSG00000156587	UBE2L6	TRUE	FALSE	TRUE
ENSG00000166793	YPEL4	TRUE	FALSE	TRUE
ENSG00000172409	CLP1	TRUE	FALSE	TRUE
ENSG00000156599	ZDHHC5	TRUE	TRUE	TRUE
ENSG00000110042	DTX4	TRUE	TRUE	TRUE
ENSG00000166900	STX3	TRUE	FALSE	TRUE
ENSG00000110446	SLC15A3	TRUE	FALSE	TRUE
ENSG00000167992	VWCE	TRUE	FALSE	TRUE
ENSG00000149532	CPSF7	TRUE	FALSE	TRUE
ENSG00000204950	LRRC10B	TRUE	FALSE	TRUE
ENSG00000011347	SYT7	TRUE	TRUE	TRUE
ENSG00000134825	TMEM258	TRUE	FALSE	TRUE
ENSG00000168496	FEN1	TRUE	FALSE	TRUE
ENSG00000149485	FADS1	TRUE	FALSE	TRUE
ENSG00000134824	FADS2	TRUE	TRUE	TRUE
ENSG00000149016	TUT1	TRUE	FALSE	TRUE
ENSG00000149480	MTA2	TRUE	FALSE	TRUE
ENSG00000149489	ROM1	TRUE	FALSE	TRUE
ENSG00000162227	TAF6L	TRUE	FALSE	TRUE
ENSG00000168003	SLC3A2	TRUE	FALSE	TRUE
ENSG00000168005	C11orf84	TRUE	TRUE	TRUE
ENSG00000167771	RCOR2	TRUE	TRUE	FALSE
ENSG00000149761	NUDT22	TRUE	FALSE	TRUE
ENSG00000110011	DNAJC4	TRUE	FALSE	TRUE
ENSG00000173486	FKBP2	TRUE	FALSE	TRUE
ENSG00000173457	PPP1R14B	TRUE	FALSE	TRUE
ENSG00000002330	BAD	TRUE	FALSE	TRUE
ENSG00000173264	GPR137	TRUE	FALSE	TRUE
ENSG00000197891	SLC22A12	TRUE	FALSE	TRUE
ENSG00000110076	NRXN2	TRUE	TRUE	TRUE
ENSG00000068831	RASGRP2	TRUE	TRUE	TRUE
ENSG00000213465	ARL2	TRUE	FALSE	TRUE
ENSG00000168060	NAALADL1	TRUE	TRUE	TRUE
ENSG00000162300	ZFPL1	TRUE	FALSE	TRUE
ENSG00000149823	VPS51	TRUE	TRUE	TRUE
ENSG00000254614	AP003068.23	TRUE	FALSE	TRUE
ENSG00000149798	CDC42EP2	TRUE	FALSE	TRUE
ENSG00000173825	TIGD3	TRUE	FALSE	TRUE
ENSG00000162241	SLC25A45	TRUE	FALSE	TRUE
ENSG00000168056	LTBP3	TRUE	FALSE	TRUE
ENSG00000176973	FAM89B	TRUE	FALSE	TRUE
ENSG00000173327	MAP3K11	TRUE	TRUE	TRUE
ENSG00000197136	PCNXL3	TRUE	FALSE	TRUE
ENSG00000173039	RELA	TRUE	FALSE	TRUE
ENSG00000172977	KAT5	TRUE	FALSE	TRUE
ENSG00000172638	EFEMP2	TRUE	FALSE	TRUE
ENSG00000175334	BANF1	TRUE	FALSE	TRUE
ENSG00000174996	KLC2	TRUE	FALSE	TRUE
ENSG00000174851	YIF1A	TRUE	FALSE	TRUE
ENSG00000174516	PELI3	TRUE	FALSE	TRUE
ENSG00000254986	DPP3	TRUE	TRUE	FALSE
ENSG00000173914	RBM4B	TRUE	FALSE	TRUE
ENSG00000173621	LRFN4	TRUE	FALSE	TRUE
ENSG00000173120	KDM2A	TRUE	TRUE	TRUE
ENSG00000172932	ANKRD13D	TRUE	FALSE	TRUE
ENSG00000172531	PPP1CA	TRUE	FALSE	TRUE
ENSG00000213402	PTPRCAP	TRUE	FALSE	TRUE
ENSG00000084207	GSTP1	TRUE	FALSE	TRUE
ENSG00000110066	SUV420H1	TRUE	FALSE	TRUE
ENSG00000171067	C11orf24	TRUE	FALSE	TRUE
ENSG00000162344	FGF19	TRUE	FALSE	TRUE
ENSG00000131620	ANO1	TRUE	FALSE	TRUE
ENSG00000085733	CTTN	TRUE	FALSE	TRUE
ENSG00000172890	NADSYN1	TRUE	FALSE	TRUE
ENSG00000149357	LAMTOR1	TRUE	FALSE	TRUE
ENSG00000186642	PDE2A	TRUE	TRUE	TRUE
ENSG00000214530	STARD10	TRUE	FALSE	TRUE
ENSG00000175591	P2RY2	TRUE	FALSE	TRUE
ENSG00000110237	ARHGEF17	TRUE	FALSE	TRUE
ENSG00000021300	PLEKHB1	TRUE	FALSE	TRUE
ENSG00000187726	DNAJB13	TRUE	FALSE	TRUE
ENSG00000175538	KCNE3	TRUE	FALSE	TRUE
ENSG00000162139	NEU3	TRUE	FALSE	TRUE
ENSG00000137486	ARRB1	TRUE	TRUE	TRUE
ENSG00000149257	SERPINH1	TRUE	TRUE	TRUE
ENSG00000062282	DGAT2	TRUE	FALSE	TRUE
ENSG00000085741	WNT11	TRUE	FALSE	TRUE
ENSG00000137492	PRKRIR	TRUE	FALSE	TRUE
ENSG00000137507	LRRC32	TRUE	FALSE	TRUE
ENSG00000182704	TSKU	TRUE	TRUE	TRUE
ENSG00000182103	FAM181B	TRUE	FALSE	TRUE
ENSG00000137500	CCDC90B	TRUE	FALSE	TRUE
ENSG00000073921	PICALM	TRUE	FALSE	TRUE
ENSG00000074266	EED	TRUE	FALSE	TRUE
ENSG00000150687	PRSS23	TRUE	FALSE	TRUE
ENSG00000165325	CCDC67	TRUE	FALSE	TRUE
ENSG00000183340	JRKL	TRUE	FALSE	TRUE
ENSG00000082175	PGR	TRUE	FALSE	TRUE
ENSG00000110330	BIRC2	TRUE	FALSE	TRUE
ENSG00000170903	MSANTD4	TRUE	FALSE	TRUE
ENSG00000149313	AASDHPPT	TRUE	FALSE	TRUE
ENSG00000179331	RAB39A	TRUE	FALSE	TRUE
ENSG00000166266	CUL5	TRUE	TRUE	FALSE
ENSG00000075239	ACAT1	TRUE	FALSE	TRUE
ENSG00000149311	ATM	TRUE	FALSE	TRUE
ENSG00000137710	RDX	TRUE	FALSE	TRUE
ENSG00000196167	COLCA1	TRUE	FALSE	TRUE
ENSG00000170145	SIK2	TRUE	TRUE	FALSE
ENSG00000137713	PPP2R1B	TRUE	FALSE	TRUE
ENSG00000262764	PPP2R1B	TRUE	FALSE	TRUE
ENSG00000262852	HSPB2	TRUE	FALSE	FALSE
ENSG00000170276	HSPB2	TRUE	FALSE	TRUE
ENSG00000262277	DIXDC1	TRUE	FALSE	TRUE
ENSG00000150764	DIXDC1	TRUE	FALSE	TRUE
ENSG00000150783	TEX12	TRUE	FALSE	TRUE
ENSG00000182985	CADM1	TRUE	FALSE	TRUE
ENSG00000110274	CEP164	TRUE	FALSE	TRUE
ENSG00000186174	BCL9L	TRUE	TRUE	TRUE
ENSG00000262676	SLC37A4	TRUE	FALSE	FALSE
ENSG00000137700	SLC37A4	TRUE	FALSE	FALSE
ENSG00000149428	HYOU1	TRUE	FALSE	TRUE
ENSG00000172269	DPAGT1	TRUE	FALSE	TRUE
ENSG00000172350	ABCG4	TRUE	FALSE	TRUE
ENSG00000160703	NLRX1	TRUE	FALSE	TRUE
ENSG00000173456	RNF26	TRUE	FALSE	TRUE
ENSG00000154096	THY1	TRUE	TRUE	TRUE
ENSG00000110400	PVRL1	TRUE	FALSE	TRUE
ENSG00000137699	TRIM29	TRUE	FALSE	TRUE
ENSG00000176984	AP000679.2	TRUE	FALSE	TRUE
ENSG00000181264	TMEM136	TRUE	FALSE	TRUE
ENSG00000109944	C11orf63	TRUE	FALSE	TRUE
ENSG00000109971	HSPA8	TRUE	FALSE	TRUE
ENSG00000023171	GRAMD1B	TRUE	FALSE	TRUE
ENSG00000166257	SCN3B	TRUE	TRUE	TRUE
ENSG00000134955	SLC37A2	TRUE	FALSE	TRUE
ENSG00000149557	FEZ1	TRUE	FALSE	TRUE
ENSG00000134910	STT3A	TRUE	FALSE	TRUE
ENSG00000198331	HYLS1	TRUE	FALSE	TRUE
ENSG00000110080	ST3GAL4	TRUE	TRUE	TRUE
ENSG00000134954	ETS1	TRUE	FALSE	TRUE
ENSG00000151702	FLI1	TRUE	FALSE	TRUE
ENSG00000170325	PRDM10	TRUE	FALSE	TRUE
ENSG00000109956	B3GAT1	TRUE	TRUE	TRUE
ENSG00000111181	SLC6A12	TRUE	FALSE	TRUE
ENSG00000060237	WNK1	TRUE	TRUE	TRUE
ENSG00000082805	ERC1	TRUE	FALSE	TRUE
ENSG00000111186	WNT5B	TRUE	FALSE	TRUE
ENSG00000111218	PRMT8	TRUE	FALSE	TRUE
ENSG00000151079	KCNA6	TRUE	FALSE	TRUE
ENSG00000008323	PLEKHG6	TRUE	FALSE	TRUE
ENSG00000111319	SCNN1A	TRUE	FALSE	TRUE
ENSG00000010292	NCAPD2	TRUE	FALSE	TRUE
ENSG00000184574	LPAR5	TRUE	FALSE	TRUE
ENSG00000139200	PIANP	TRUE	TRUE	TRUE
ENSG00000250510	GPR162	TRUE	FALSE	TRUE
ENSG00000269830	GPR162	TRUE	FALSE	TRUE
ENSG00000111665	CDCA3	TRUE	TRUE	TRUE
ENSG00000268136	CDCA3	TRUE	TRUE	TRUE
ENSG00000111669	TPI1	TRUE	FALSE	TRUE
ENSG00000268548	TPI1	TRUE	FALSE	TRUE
ENSG00000111674	ENO2	TRUE	FALSE	TRUE
ENSG00000269528	ENO2	TRUE	FALSE	TRUE
ENSG00000215021	PHB2	TRUE	FALSE	TRUE
ENSG00000269079	PHB2	TRUE	FALSE	TRUE
ENSG00000139182	CLSTN3	TRUE	TRUE	TRUE
ENSG00000139197	PEX5	TRUE	TRUE	TRUE
ENSG00000059804	SLC2A3	TRUE	FALSE	TRUE
ENSG00000003056	M6PR	TRUE	FALSE	TRUE
ENSG00000139112	GABARAPL1	TRUE	TRUE	TRUE
ENSG00000180574	EIF2S3L	TRUE	FALSE	TRUE
ENSG00000111261	MANSC1	TRUE	FALSE	TRUE
ENSG00000111269	CREBL2	TRUE	TRUE	FALSE
ENSG00000023697	DERA	TRUE	FALSE	TRUE
ENSG00000111726	CMAS	TRUE	FALSE	TRUE
ENSG00000123104	ITPR2	TRUE	FALSE	TRUE
ENSG00000064102	ASUN	TRUE	FALSE	TRUE
ENSG00000211455	STK38L	TRUE	FALSE	TRUE
ENSG00000029153	ARNTL2	TRUE	FALSE	TRUE
ENSG00000087448	KLHL42	TRUE	FALSE	TRUE
ENSG00000257599	OVCH1-AS1	TRUE	FALSE	TRUE
ENSG00000133704	IPO8	TRUE	FALSE	TRUE
ENSG00000110900	TSPAN11	TRUE	TRUE	TRUE
ENSG00000139132	FGD4	TRUE	FALSE	TRUE
ENSG00000151233	GXYLT1	TRUE	FALSE	TRUE
ENSG00000151239	TWF1	TRUE	FALSE	TRUE
ENSG00000184613	NELL2	TRUE	FALSE	TRUE
ENSG00000079337	RAPGEF3	TRUE	FALSE	TRUE
ENSG00000061273	HDAC7	TRUE	FALSE	TRUE
ENSG00000111424	VDR	TRUE	TRUE	TRUE
ENSG00000167528	ZNF641	TRUE	TRUE	TRUE
ENSG00000174233	ADCY6	TRUE	FALSE	TRUE
ENSG00000167535	CACNB3	TRUE	FALSE	TRUE
ENSG00000134287	ARF3	TRUE	TRUE	TRUE
ENSG00000181929	PRKAG1	TRUE	FALSE	TRUE
ENSG00000167552	TUBA1A	TRUE	FALSE	TRUE
ENSG00000135451	TROAP	TRUE	FALSE	TRUE
ENSG00000178401	DNAJC22	TRUE	FALSE	TRUE
ENSG00000135519	KCNH3	TRUE	FALSE	TRUE
ENSG00000110844	PRPF40B	TRUE	FALSE	TRUE
ENSG00000066117	SMARCD1	TRUE	FALSE	TRUE
ENSG00000161813	LARP4	TRUE	FALSE	TRUE
ENSG00000110925	CSRNP2	TRUE	TRUE	TRUE
ENSG00000170545	SMAGP	TRUE	FALSE	TRUE
ENSG00000050438	SLC4A8	TRUE	FALSE	TRUE
ENSG00000135503	ACVR1B	TRUE	TRUE	TRUE
ENSG00000123358	NR4A1	TRUE	TRUE	TRUE
ENSG00000123395	C12orf44	TRUE	FALSE	TRUE
ENSG00000170421	KRT8	TRUE	FALSE	TRUE
ENSG00000111057	KRT18	TRUE	FALSE	TRUE
ENSG00000172819	RARG	TRUE	TRUE	TRUE
ENSG00000135390	ATP5G2	TRUE	FALSE	TRUE
ENSG00000123364	HOXC13	TRUE	FALSE	TRUE
ENSG00000037965	HOXC8	TRUE	FALSE	TRUE
ENSG00000197757	HOXC6	TRUE	FALSE	TRUE
ENSG00000198353	HOXC4	TRUE	TRUE	TRUE
ENSG00000123415	SMUG1	TRUE	FALSE	TRUE
ENSG00000139572	GPR84	TRUE	FALSE	TRUE
ENSG00000161638	ITGA5	TRUE	FALSE	TRUE
ENSG00000135424	ITGA7	TRUE	TRUE	TRUE
ENSG00000135441	BLOC1S1	TRUE	FALSE	TRUE
ENSG00000135404	CD63	TRUE	FALSE	TRUE
ENSG00000065357	DGKA	TRUE	FALSE	TRUE
ENSG00000196465	MYL6B	TRUE	FALSE	TRUE
ENSG00000139579	NABP2	TRUE	FALSE	TRUE
ENSG00000196531	NACA	TRUE	FALSE	TRUE
ENSG00000166886	NAB2	TRUE	FALSE	TRUE
ENSG00000123384	LRP1	TRUE	FALSE	TRUE
ENSG00000123329	ARHGAP9	TRUE	FALSE	TRUE
ENSG00000240771	ARHGEF25	TRUE	TRUE	TRUE
ENSG00000135439	AGAP2	TRUE	TRUE	TRUE
ENSG00000123427	METTL21B	TRUE	FALSE	TRUE
ENSG00000175215	CTDSP2	TRUE	FALSE	TRUE
ENSG00000198673	FAM19A2	TRUE	FALSE	TRUE
ENSG00000118600	TMEM5	TRUE	FALSE	TRUE
ENSG00000185306	C12orf56	TRUE	FALSE	TRUE
ENSG00000184575	XPOT	TRUE	FALSE	TRUE
ENSG00000127334	DYRK2	TRUE	FALSE	TRUE
ENSG00000127328	RAB3IP	TRUE	TRUE	TRUE
ENSG00000135643	KCNMB4	TRUE	FALSE	TRUE
ENSG00000133858	ZFC3H1	TRUE	FALSE	TRUE
ENSG00000080371	RAB21	TRUE	FALSE	TRUE
ENSG00000139289	PHLDA1	TRUE	FALSE	TRUE
ENSG00000187109	NAP1L1	TRUE	FALSE	TRUE
ENSG00000186908	ZDHHC17	TRUE	TRUE	TRUE
ENSG00000179104	TMTC2	TRUE	TRUE	TRUE
ENSG00000139318	DUSP6	TRUE	FALSE	TRUE
ENSG00000139323	POC1B	TRUE	FALSE	TRUE
ENSG00000197651	CCER1	TRUE	FALSE	TRUE
ENSG00000177889	UBE2N	TRUE	FALSE	TRUE
ENSG00000169372	CRADD	TRUE	TRUE	TRUE
ENSG00000165972	CCDC38	TRUE	FALSE	TRUE
ENSG00000059758	CDK17	TRUE	FALSE	TRUE
ENSG00000166130	IKBIP	TRUE	FALSE	TRUE
ENSG00000185046	ANKS1B	TRUE	FALSE	TRUE
ENSG00000120860	CCDC53	TRUE	FALSE	TRUE
ENSG00000120820	GLT8D2	TRUE	FALSE	TRUE
ENSG00000111727	HCFC2	TRUE	FALSE	TRUE
ENSG00000120837	NFYB	TRUE	FALSE	TRUE
ENSG00000235162	C12orf75	TRUE	FALSE	TRUE
ENSG00000166046	TCP11L2	TRUE	FALSE	TRUE
ENSG00000151135	C12orf23	TRUE	FALSE	TRUE
ENSG00000151136	BTBD11	TRUE	FALSE	TRUE
ENSG00000110851	PRDM4	TRUE	FALSE	TRUE
ENSG00000183160	TMEM119	TRUE	FALSE	TRUE
ENSG00000110880	CORO1C	TRUE	FALSE	TRUE
ENSG00000076248	UNG	TRUE	FALSE	TRUE
ENSG00000174437	ATP2A2	TRUE	FALSE	TRUE
ENSG00000122986	HVCN1	TRUE	FALSE	TRUE
ENSG00000186298	PPP1CC	TRUE	FALSE	TRUE
ENSG00000135148	TRAFD1	TRUE	TRUE	TRUE
ENSG00000089060	SLC8B1	TRUE	FALSE	TRUE
ENSG00000139410	SDSL	TRUE	FALSE	TRUE
ENSG00000089116	LHX5	TRUE	FALSE	TRUE
ENSG00000111412	C12orf49	TRUE	FALSE	TRUE
ENSG00000089159	PXN	TRUE	TRUE	TRUE
ENSG00000157782	CABP1	TRUE	FALSE	TRUE
ENSG00000135100	HNF1A	TRUE	TRUE	TRUE
ENSG00000089053	ANAPC5	TRUE	FALSE	TRUE
ENSG00000272204	ANAPC5	TRUE	FALSE	TRUE
ENSG00000182500	ORAI1	TRUE	FALSE	TRUE
ENSG00000188735	TMEM120B	TRUE	TRUE	TRUE
ENSG00000139725	RHOF	TRUE	TRUE	TRUE
ENSG00000110987	BCL7A	TRUE	TRUE	TRUE
ENSG00000175727	MLXIP	TRUE	TRUE	TRUE
ENSG00000176383	B3GNT4	TRUE	FALSE	TRUE
ENSG00000033030	ZCCHC8	TRUE	FALSE	TRUE
ENSG00000130783	CCDC62	TRUE	FALSE	TRUE
ENSG00000139722	VPS37B	TRUE	FALSE	TRUE
ENSG00000111325	OGFOD2	TRUE	TRUE	TRUE
ENSG00000130921	C12orf65	TRUE	FALSE	TRUE
ENSG00000111328	CDK2AP1	TRUE	FALSE	TRUE
ENSG00000179195	ZNF664	TRUE	TRUE	TRUE
ENSG00000150991	UBC	TRUE	FALSE	TRUE
ENSG00000081760	AACS	TRUE	FALSE	TRUE
ENSG00000151952	TMEM132D	TRUE	TRUE	TRUE
ENSG00000111432	FZD10	TRUE	TRUE	FALSE
ENSG00000132341	RAN	TRUE	FALSE	TRUE
ENSG00000061936	SFSWAP	TRUE	FALSE	TRUE
ENSG00000198598	MMP17	TRUE	FALSE	TRUE
ENSG00000177192	PUS1	TRUE	FALSE	TRUE
ENSG00000184967	NOC4L	TRUE	FALSE	TRUE
ENSG00000182870	GALNT9	TRUE	FALSE	TRUE
ENSG00000259919	GALNT9	TRUE	FALSE	TRUE
ENSG00000112787	FBRSL1	TRUE	FALSE	TRUE
ENSG00000247077	PGAM5	TRUE	FALSE	TRUE
ENSG00000176915	ANKLE2	TRUE	FALSE	TRUE
ENSG00000072609	CHFR	TRUE	FALSE	TRUE
ENSG00000198040	ZNF84	TRUE	FALSE	TRUE
ENSG00000227059	ANHX	TRUE	FALSE	TRUE
ENSG00000121741	ZMYM2	TRUE	FALSE	TRUE
ENSG00000180776	ZDHHC20	TRUE	FALSE	TRUE
ENSG00000075673	ATP12A	TRUE	FALSE	TRUE
ENSG00000122026	RPL21	TRUE	FALSE	TRUE
ENSG00000122042	UBL3	TRUE	FALSE	TRUE
ENSG00000189403	HMGB1	TRUE	FALSE	TRUE
ENSG00000120688	WBP4	TRUE	FALSE	TRUE
ENSG00000120659	TNFSF11	TRUE	FALSE	TRUE
ENSG00000151778	SERP2	TRUE	FALSE	TRUE
ENSG00000133112	TPT1	TRUE	FALSE	TRUE
ENSG00000136167	LCP1	TRUE	FALSE	TRUE
ENSG00000136141	LRCH1	TRUE	FALSE	TRUE
ENSG00000204977	TRIM13	TRUE	FALSE	TRUE
ENSG00000150510	FAM124A	TRUE	FALSE	TRUE
ENSG00000102786	INTS6	TRUE	FALSE	TRUE
ENSG00000136098	NEK3	TRUE	FALSE	TRUE
ENSG00000136114	THSD1	TRUE	FALSE	TRUE
ENSG00000184226	PCDH9	TRUE	FALSE	TRUE
ENSG00000139746	RBM26	TRUE	FALSE	TRUE
ENSG00000125285	SOX21	TRUE	FALSE	TRUE
ENSG00000134874	DZIP1	TRUE	FALSE	TRUE
ENSG00000165621	OXGR1	TRUE	FALSE	TRUE
ENSG00000125249	RAP2A	TRUE	FALSE	TRUE
ENSG00000152767	FARP1	TRUE	FALSE	TRUE
ENSG00000088387	DOCK9	TRUE	FALSE	TRUE
ENSG00000043355	ZIC2	TRUE	FALSE	TRUE
ENSG00000185950	IRS2	TRUE	TRUE	FALSE
ENSG00000139832	RAB20	TRUE	FALSE	TRUE
ENSG00000153487	ING1	TRUE	FALSE	TRUE
ENSG00000102606	ARHGEF7	TRUE	TRUE	TRUE
ENSG00000126217	MCF2L	TRUE	FALSE	TRUE
ENSG00000198176	TFDP1	TRUE	FALSE	TRUE
ENSG00000184497	TMEM255B	TRUE	FALSE	TRUE
ENSG00000183087	GAS6	TRUE	FALSE	TRUE
ENSG00000130177	CDC16	TRUE	FALSE	TRUE
ENSG00000165795	NDRG2	TRUE	TRUE	TRUE
ENSG00000165804	ZNF219	TRUE	FALSE	TRUE
ENSG00000092201	SUPT16H	TRUE	FALSE	TRUE
ENSG00000197324	LRP10	TRUE	FALSE	TRUE
ENSG00000129474	AJUBA	TRUE	FALSE	TRUE
ENSG00000179933	C14orf119	TRUE	FALSE	TRUE
ENSG00000092067	CEBPE	TRUE	FALSE	TRUE
ENSG00000100836	PABPN1	TRUE	TRUE	TRUE
ENSG00000092096	SLC22A17	TRUE	FALSE	TRUE
ENSG00000166091	CMTM5	TRUE	TRUE	TRUE
ENSG00000213983	AP1G2	TRUE	FALSE	TRUE
ENSG00000157326	DHRS4	TRUE	TRUE	TRUE
ENSG00000187630	DHRS4L2	TRUE	TRUE	TRUE
ENSG00000129535	NRL	TRUE	FALSE	TRUE
ENSG00000100908	EMC9	TRUE	FALSE	TRUE
ENSG00000100911	PSME2	TRUE	FALSE	TRUE
ENSG00000100926	TM9SF1	TRUE	FALSE	TRUE
ENSG00000129559	NEDD8	TRUE	FALSE	TRUE
ENSG00000100949	RABGGTA	TRUE	FALSE	TRUE
ENSG00000129467	ADCY4	TRUE	FALSE	TRUE
ENSG00000100968	NFATC4	TRUE	FALSE	TRUE
ENSG00000205978	NYNRIN	TRUE	TRUE	FALSE
ENSG00000100441	KHNYN	TRUE	TRUE	TRUE
ENSG00000100473	COCH	TRUE	FALSE	TRUE
ENSG00000100478	AP4S1	TRUE	FALSE	TRUE
ENSG00000100852	ARHGAP5	TRUE	FALSE	TRUE
ENSG00000165389	SPTSSA	TRUE	TRUE	FALSE
ENSG00000129515	SNX6	TRUE	FALSE	TRUE
ENSG00000198604	BAZ1A	TRUE	FALSE	TRUE
ENSG00000136352	NKX2-1	TRUE	FALSE	TRUE
ENSG00000139874	SSTR1	TRUE	TRUE	FALSE
ENSG00000176435	CLEC14A	TRUE	FALSE	TRUE
ENSG00000100479	POLE2	TRUE	FALSE	TRUE
ENSG00000165527	ARF6	TRUE	FALSE	TRUE
ENSG00000087299	L2HGDH	TRUE	FALSE	TRUE
ENSG00000100504	PYGL	TRUE	FALSE	TRUE
ENSG00000100505	TRIM9	TRUE	FALSE	TRUE
ENSG00000139926	FRMD6	TRUE	FALSE	TRUE
ENSG00000186469	GNG2	TRUE	FALSE	TRUE
ENSG00000073712	FERMT2	TRUE	FALSE	TRUE
ENSG00000100532	CGRRF1	TRUE	FALSE	TRUE
ENSG00000020577	SAMD4A	TRUE	TRUE	TRUE
ENSG00000131981	LGALS3	TRUE	FALSE	TRUE
ENSG00000032219	ARID4A	TRUE	FALSE	TRUE
ENSG00000100614	PPM1A	TRUE	FALSE	TRUE
ENSG00000179008	C14orf39	TRUE	FALSE	TRUE
ENSG00000027075	PRKCH	TRUE	FALSE	TRUE
ENSG00000054654	SYNE2	TRUE	FALSE	TRUE
ENSG00000140009	ESR2	TRUE	TRUE	TRUE
ENSG00000126804	ZBTB1	TRUE	FALSE	TRUE
ENSG00000139998	RAB15	TRUE	FALSE	TRUE
ENSG00000185650	ZFP36L1	TRUE	TRUE	TRUE
ENSG00000139990	DCAF5	TRUE	FALSE	TRUE
ENSG00000175985	PLEKHD1	TRUE	TRUE	FALSE
ENSG00000100650	SRSF5	TRUE	FALSE	TRUE
ENSG00000133985	TTC9	TRUE	FALSE	TRUE
ENSG00000006432	MAP3K9	TRUE	FALSE	TRUE
ENSG00000100731	PCNX	TRUE	TRUE	TRUE
ENSG00000080815	PSEN1	TRUE	FALSE	TRUE
ENSG00000100767	PAPLN	TRUE	FALSE	TRUE
ENSG00000119655	NPC2	TRUE	TRUE	TRUE
ENSG00000119630	PGF	TRUE	FALSE	TRUE
ENSG00000119640	ACYP1	TRUE	FALSE	TRUE
ENSG00000133935	C14orf1	TRUE	FALSE	TRUE
ENSG00000013523	ANGEL1	TRUE	FALSE	TRUE
ENSG00000198894	CIPC	TRUE	FALSE	TRUE
ENSG00000177108	ZDHHC22	TRUE	TRUE	TRUE
ENSG00000100577	GSTZ1	TRUE	TRUE	TRUE
ENSG00000140022	STON2	TRUE	FALSE	TRUE
ENSG00000165521	EML5	TRUE	FALSE	TRUE
ENSG00000165914	TTC7B	TRUE	FALSE	TRUE
ENSG00000015133	CCDC88C	TRUE	FALSE	TRUE
ENSG00000165929	TC2N	TRUE	FALSE	TRUE
ENSG00000100605	ITPK1	TRUE	TRUE	TRUE
ENSG00000133958	UNC79	TRUE	FALSE	TRUE
ENSG00000140067	FAM181A	TRUE	TRUE	TRUE
ENSG00000100628	ASB2	TRUE	TRUE	TRUE
ENSG00000165949	IFI27	TRUE	FALSE	TRUE
ENSG00000133937	GSC	TRUE	FALSE	TRUE
ENSG00000168398	BDKRB2	TRUE	FALSE	TRUE
ENSG00000258691	RP11-404P21.8	TRUE	FALSE	FALSE
ENSG00000100744	GSKIP	TRUE	FALSE	TRUE
ENSG00000036530	CYP46A1	TRUE	FALSE	TRUE
ENSG00000197119	SLC25A29	TRUE	FALSE	TRUE
ENSG00000140105	WARS	TRUE	FALSE	TRUE
ENSG00000176473	WDR25	TRUE	FALSE	TRUE
ENSG00000183092	BEGAIN	TRUE	FALSE	TRUE
ENSG00000185559	DLK1	TRUE	FALSE	TRUE
ENSG00000080823	MOK	TRUE	FALSE	TRUE
ENSG00000156381	ANKRD9	TRUE	FALSE	TRUE
ENSG00000198752	CDC42BPB	TRUE	FALSE	TRUE
ENSG00000185215	TNFAIP2	TRUE	FALSE	TRUE
ENSG00000166165	CKB	TRUE	FALSE	TRUE
ENSG00000166170	BAG5	TRUE	FALSE	TRUE
ENSG00000100711	ZFYVE21	TRUE	FALSE	TRUE
ENSG00000099814	CEP170B	TRUE	TRUE	FALSE
ENSG00000140104	C14orf79	TRUE	FALSE	TRUE
ENSG00000184916	JAG2	TRUE	FALSE	TRUE
ENSG00000185024	BRF1	TRUE	FALSE	TRUE
ENSG00000184887	BTBD6	TRUE	FALSE	TRUE
ENSG00000179364	PACS2	TRUE	FALSE	TRUE
ENSG00000271374	PACS2	TRUE	FALSE	TRUE
ENSG00000182809	CRIP2	TRUE	FALSE	TRUE
ENSG00000270931	CRIP2	TRUE	FALSE	TRUE
ENSG00000213145	CRIP1	TRUE	FALSE	TRUE
ENSG00000270784	CRIP1	TRUE	FALSE	TRUE
ENSG00000185347	C14orf80	TRUE	FALSE	TRUE
ENSG00000270288	C14orf80	TRUE	FALSE	TRUE
ENSG00000184986	TMEM121	TRUE	TRUE	TRUE
ENSG00000271694	TMEM121	TRUE	TRUE	TRUE
ENSG00000185823	NPAP1	TRUE	FALSE	TRUE
ENSG00000186297	GABRA5	TRUE	FALSE	TRUE
ENSG00000034053	APBA2	TRUE	FALSE	TRUE
ENSG00000198690	FAN1	TRUE	FALSE	TRUE
ENSG00000134153	EMC7	TRUE	FALSE	TRUE
ENSG00000140199	SLC12A6	TRUE	FALSE	TRUE
ENSG00000172575	RASGRP1	TRUE	FALSE	TRUE
ENSG00000104081	BMF	TRUE	TRUE	TRUE
ENSG00000137843	PAK6	TRUE	FALSE	TRUE
ENSG00000137841	PLCB2	TRUE	FALSE	TRUE
ENSG00000051180	RAD51	TRUE	FALSE	TRUE
ENSG00000104142	VPS18	TRUE	FALSE	TRUE
ENSG00000243708	PLA2G4B	TRUE	FALSE	TRUE
ENSG00000166946	CCNDBP1	TRUE	FALSE	TRUE
ENSG00000140265	ZSCAN29	TRUE	FALSE	TRUE
ENSG00000168781	PPIP5K1	TRUE	TRUE	TRUE
ENSG00000166762	CATSPER2	TRUE	FALSE	TRUE
ENSG00000223572	CKMT1A	TRUE	FALSE	TRUE
ENSG00000128886	ELL3	TRUE	FALSE	TRUE
ENSG00000171877	FRMD5	TRUE	FALSE	TRUE
ENSG00000140254	DUOXA1	TRUE	FALSE	TRUE
ENSG00000137767	SQRDL	TRUE	FALSE	TRUE
ENSG00000128951	DUT	TRUE	FALSE	TRUE
ENSG00000166147	FBN1	TRUE	FALSE	TRUE
ENSG00000185634	SHC4	TRUE	FALSE	TRUE
ENSG00000104064	GABPB1	TRUE	FALSE	TRUE
ENSG00000128989	ARPP19	TRUE	FALSE	TRUE
ENSG00000047346	FAM214A	TRUE	FALSE	TRUE
ENSG00000128918	ALDH1A2	TRUE	FALSE	TRUE
ENSG00000137845	ADAM10	TRUE	FALSE	TRUE
ENSG00000140307	GTF2A2	TRUE	FALSE	TRUE
ENSG00000166128	RAB8B	TRUE	FALSE	TRUE
ENSG00000074603	DPP8	TRUE	TRUE	TRUE
ENSG00000174485	DENND4A	TRUE	FALSE	TRUE
ENSG00000169032	MAP2K1	TRUE	FALSE	TRUE
ENSG00000166949	SMAD3	TRUE	TRUE	TRUE
ENSG00000189227	C15orf61	TRUE	FALSE	TRUE
ENSG00000033800	PIAS1	TRUE	FALSE	TRUE
ENSG00000129007	CALML4	TRUE	FALSE	TRUE
ENSG00000140332	TLE3	TRUE	TRUE	TRUE
ENSG00000066933	MYO9A	TRUE	FALSE	TRUE
ENSG00000067225	PKM	TRUE	FALSE	TRUE
ENSG00000137817	PARP6	TRUE	FALSE	TRUE
ENSG00000140488	CELF6	TRUE	FALSE	TRUE
ENSG00000213614	HEXA	TRUE	TRUE	TRUE
ENSG00000067141	NEO1	TRUE	TRUE	TRUE
ENSG00000138622	HCN4	TRUE	TRUE	FALSE
ENSG00000205363	C15orf59	TRUE	TRUE	TRUE
ENSG00000167178	ISLR2	TRUE	TRUE	TRUE
ENSG00000137868	STRA6	TRUE	FALSE	TRUE
ENSG00000138623	SEMA7A	TRUE	TRUE	TRUE
ENSG00000138629	UBL7	TRUE	FALSE	TRUE
ENSG00000213578	CPLX3	TRUE	TRUE	FALSE
ENSG00000178802	MPI	TRUE	FALSE	TRUE
ENSG00000178718	RPP25	TRUE	FALSE	TRUE
ENSG00000140398	NEIL1	TRUE	FALSE	TRUE
ENSG00000169375	SIN3A	TRUE	FALSE	TRUE
ENSG00000182950	ODF3L1	TRUE	FALSE	TRUE
ENSG00000140367	UBE2Q2	TRUE	FALSE	TRUE
ENSG00000169758	C15orf27	TRUE	TRUE	FALSE
ENSG00000140386	SCAPER	TRUE	FALSE	TRUE
ENSG00000140382	HMG20A	TRUE	FALSE	TRUE
ENSG00000169783	LINGO1	TRUE	TRUE	TRUE
ENSG00000136425	CIB2	TRUE	FALSE	TRUE
ENSG00000140403	DNAJA4	TRUE	FALSE	TRUE
ENSG00000140395	WDR61	TRUE	FALSE	TRUE
ENSG00000041357	PSMA4	TRUE	FALSE	TRUE
ENSG00000185787	MORF4L1	TRUE	FALSE	TRUE
ENSG00000136371	MTHFS	TRUE	FALSE	TRUE
ENSG00000103876	FAH	TRUE	FALSE	TRUE
ENSG00000183496	MEX3B	TRUE	FALSE	TRUE
ENSG00000214575	CPEB1	TRUE	FALSE	TRUE
ENSG00000166503	HDGFRP3	TRUE	FALSE	TRUE
ENSG00000197696	NMB	TRUE	FALSE	TRUE
ENSG00000073417	PDE8A	TRUE	FALSE	TRUE
ENSG00000183655	KLHL25	TRUE	TRUE	TRUE
ENSG00000140543	DET1	TRUE	FALSE	TRUE
ENSG00000181026	AEN	TRUE	FALSE	TRUE
ENSG00000172183	ISG20	TRUE	FALSE	TRUE
ENSG00000242498	C15orf38	TRUE	FALSE	TRUE
ENSG00000182511	FES	TRUE	FALSE	TRUE
[truncated: 3,236 more rows]
