# Supplementary material for: Integrative analysis reveals RNA G-quadruplexes in UTRs are selectively constrained and enriched for functional associations
Source: Nat Commun. 2020 Jan 27;11:527. doi: 10.1038/s41467-020-14404-y (PMC6985247; doi:10.1038/s41467-020-14404-y)
Supplement: Supplementary file 5 — Supplementary Data 2 [file 41467_2020_14404_MOESM5_ESM.xlsx]

## Sheet: Sheet1
PantherDB GO BP-SLIM for Alternative pG4 5'UTR and 3'UTR genes
Analysis Type:	PANTHER Overrepresentation Test (Released 20190308)
Annotation Version and Release Date:	PANTHER version 14.0 Released 2018-12-03
Analyzed List:	Client Text Box Input (Homo sapiens)
Reference List:	Homo sapiens (all genes in database)
Test Type:	FISHER
Correction:	FDR
PANTHER GO-Slim Biological Process	Homo sapiens - REFLIST (20996)	Client Text Box Input (3148)	Client Text Box Input (expected)	Client Text Box Input (over/under)	Client Text Box Input (fold Enrichment)	Client Text Box Input (raw P-value)	Client Text Box Input (FDR)
establishment or maintenance of cell polarity (GO:0007163)	43	19	6.45	+	2.95	0.000232	0.00798
gene expression (GO:0010467)	79	31	11.84	+	2.62	2.29e-05	0.00132
positive regulation of protein kinase activity (GO:0045860)	57	20	8.55	+	2.34	0.00193	0.0501
stress-activated protein kinase signaling cascade (GO:0031098)	81	27	12.14	+	2.22	0.000781	0.0237
system development (GO:0048731)	85	28	12.74	+	2.2	0.000643	0.0205
negative regulation of transcription by RNA polymerase II (GO:0000122)	119	38	17.84	+	2.13	0.000119	0.00507
nucleobase-containing compound biosynthetic process (GO:0034654)	141	44	21.14	+	2.08	6.28e-05	0.00288
heterocycle biosynthetic process (GO:0018130)	151	46	22.64	+	2.03	6.87e-05	0.00307
negative regulation of transcription, DNA-templated (GO:0045892)	177	53	26.54	+	2	2.89e-05	0.00152
negative regulation of cellular macromolecule biosynthetic process (GO:2000113)	185	55	27.74	+	1.98	2.72e-05	0.00147
positive regulation of gene expression (GO:0010628)	273	81	40.93	+	1.98	3.95e-07	3.93e-05
positive regulation of transcription, DNA-templated (GO:0045893)	255	75	38.23	+	1.96	1.35e-06	0.000101
regulation of cellular macromolecule biosynthetic process (GO:2000112)	203	59	30.44	+	1.94	2.67e-05	0.00149
regulation of macromolecule biosynthetic process (GO:0010556)	212	60	31.79	+	1.89	3.83e-05	0.0019
regulation of biosynthetic process (GO:0009889)	217	61	32.54	+	1.87	3.34e-05	0.00171
regulation of transport (GO:0051049)	189	52	28.34	+	1.84	0.000227	0.00795
positive regulation of transcription by RNA polymerase II (GO:0045944)	207	56	31.04	+	1.8	0.000202	0.00736
regulation of localization (GO:0032879)	219	59	32.84	+	1.8	0.000147	0.00559
regulation of gene expression (GO:0010468)	845	225	126.69	+	1.78	1.02e-13	3.65e-11
cellular biosynthetic process (GO:0044249)	226	59	33.88	+	1.74	0.000264	0.00891
regulation of metabolic process (GO:0019222)	1401	343	210.06	+	1.63	7.72e-16	3.45e-13
regulation of macromolecule metabolic process (GO:0060255)	1195	288	179.17	+	1.61	1.05e-12	2.09e-10
cell projection organization (GO:0030030)	354	81	53.08	+	1.53	0.000903	0.0265
regulation of transcription, DNA-templated (GO:0006355)	378	86	56.67	+	1.52	0.000792	0.0236
transcription by RNA polymerase II (GO:0006366)	899	203	134.79	+	1.51	2.09e-07	2.19e-05
intracellular signal transduction (GO:0035556)	1025	231	153.68	+	1.5	3.24e-08	4.46e-06
nervous system process (GO:0050877)	392	86	58.77	+	1.46	0.00195	0.0497
system process (GO:0003008)	493	107	73.92	+	1.45	0.000708	0.0218
transcription, DNA-templated (GO:0006351)	1228	264	184.12	+	1.43	1.2e-07	1.34e-05
regulation of biological process (GO:0050789)	3772	782	565.55	+	1.38	4.78e-19	8.55e-16
signal transduction (GO:0007165)	2004	412	300.47	+	1.37	2.39e-09	3.56e-07
biological regulation (GO:0065007)	4097	829	614.28	+	1.35	7.57e-18	6.77e-15
regulation of cellular process (GO:0050794)	2460	497	368.84	+	1.35	2.83e-10	5.06e-08
organic substance biosynthetic process (GO:1901576)	1613	321	241.84	+	1.33	2.72e-06	0.000195
biosynthetic process (GO:0009058)	1619	321	242.74	+	1.32	3.36e-06	0.000231
macromolecule biosynthetic process (GO:0009059)	1573	311	235.85	+	1.32	5.89e-06	0.000376
cellular macromolecule biosynthetic process (GO:0034645)	1552	306	232.7	+	1.32	9.96e-06	0.000594
cell surface receptor signaling pathway (GO:0007166)	865	169	129.69	+	1.3	0.00181	0.0475
transport (GO:0006810)	1182	223	177.22	+	1.26	0.00144	0.0385
localization (GO:0051179)	1877	349	281.42	+	1.24	0.000144	0.00571
metabolic process (GO:0008152)	4783	879	717.13	+	1.23	4.6e-10	7.47e-08
Unclassified (UNCLASSIFIED)	10756	1366	1612.68	-	0.85	2.59e-16	1.54e-13
response to stimulus (GO:0050896)	1479	144	221.75	-	0.65	8.41e-08	1.07e-05
defense response (GO:0006952)	231	16	34.63	-	0.46	0.00117	0.0332
immune response (GO:0006955)	399	24	59.82	-	0.4	8.5e-07	6.61e-05
cell activation (GO:0001775)	172	10	25.79	-	0.39	0.00124	0.0348
leukocyte activation (GO:0045321)	163	9	24.44	-	0.37	0.0013	0.0358
lymphocyte activation (GO:0046649)	157	8	23.54	-	0.34	0.000699	0.0219
regulation of immune response (GO:0050776)	160	8	23.99	-	0.33	0.000513	0.0167
innate immune response (GO:0045087)	173	8	25.94	-	0.31	0.000145	0.00564
immune response-regulating signaling pathway (GO:0002764)	154	6	23.09	-	0.26	0.000129	0.00534
immune response-activating signal transduction (GO:0002757)	154	6	23.09	-	0.26	0.000129	0.00522
immune response-activating cell surface receptor signaling pathway (GO:0002429)	136	5	20.39	-	0.25	0.000222	0.00792
antigen receptor-mediated signaling pathway (GO:0050851)	124	4	18.59	-	0.22	0.000188	0.00699
immune effector process (GO:0002252)	138	4	20.69	-	0.19	4.57e-05	0.00221
B cell receptor signaling pathway (GO:0050853)	102	2	15.29	-	0.13	0.000109	0.00476
multi-organism process (GO:0051704)	70	1	10.5	-	0.1	0.00112	0.0323
B cell activation (GO:0042113)	95	1	14.24	-	0.07	4.66e-05	0.00219
humoral immune response (GO:0006959)	111	1	16.64	-	0.06	6.47e-06	0.000398
positive regulation of immune system process (GO:0002684)	112	1	16.79	-	0.06	3.99e-06	0.000264
defense response to bacterium (GO:0042742)	125	1	18.74	-	0.05	8e-07	6.81e-05
defense response to other organism (GO:0098542)	125	1	18.74	-	0.05	8e-07	6.5e-05
adaptive immune response (GO:0002250)	139	1	20.84	-	0.05	1.03e-07	1.23e-05
detection of stimulus (GO:0051606)	237	1	35.53	-	0.03	1.96e-13	5.83e-11
granulocyte chemotaxis (GO:0071621)	51	0	7.65	-	< 0.01	0.00133	0.0359
response to other organism (GO:0051707)	60	0	9	-	< 0.01	0.00037	0.0122
detection of chemical stimulus involved in sensory perception (GO:0050907)	207	0	31.04	-	< 0.01	3.7e-13	9.45e-11
detection of stimulus involved in sensory perception (GO:0050906)	207	0	31.04	-	< 0.01	3.7e-13	8.27e-11
positive regulation of leukocyte activation (GO:0002696)	109	0	16.34	-	< 0.01	4.31e-07	4.05e-05
positive regulation of lymphocyte activation (GO:0051251)	107	0	16.04	-	< 0.01	6.95e-07	6.21e-05
PantherDB GO BP-SLIM for Constitutive pG4 5'UTR and 3'UTR genes
Analysis Type:	PANTHER Overrepresentation Test (Released 20190308)
Annotation Version and Release Date:	PANTHER version 14.0 Released 2018-12-03
Analyzed List:	Client Text Box Input (Homo sapiens)
Reference List:	Homo sapiens (all genes in database)
Test Type:	FISHER
Correction:	FDR
PANTHER GO-Slim Biological Process	Homo sapiens - REFLIST (20996)	Client Text Box Input (1752)	Client Text Box Input (expected)	Client Text Box Input (over/under)	Client Text Box Input (fold Enrichment)	Client Text Box Input (raw P-value)	Client Text Box Input (FDR)
tissue development (GO:0009888)	72	21	6.01	+	3.5	6.18e-06	0.00092
embryo development (GO:0009790)	105	27	8.76	+	3.08	2.42e-06	0.00048
multicellular organism development (GO:0007275)	122	28	10.18	+	2.75	1.59e-05	0.00218
cell development (GO:0048468)	92	19	7.68	+	2.47	0.000923	0.05
pattern specification process (GO:0007389)	110	22	9.18	+	2.4	0.000763	0.0454
regulation of developmental process (GO:0050793)	119	23	9.93	+	2.32	0.000673	0.0446
anatomical structure development (GO:0048856)	389	75	32.46	+	2.31	9.57e-10	8.55e-07
developmental process (GO:0032502)	1035	163	86.37	+	1.89	5.73e-13	1.02e-09
cellular developmental process (GO:0048869)	506	77	42.22	+	1.82	2.91e-06	0.000521
transcription by RNA polymerase II (GO:0006366)	899	133	75.02	+	1.77	3.48e-09	2.08e-06
movement of cell or subcellular component (GO:0006928)	314	46	26.2	+	1.76	0.000655	0.045
cell differentiation (GO:0030154)	350	51	29.21	+	1.75	0.000422	0.0328
cell surface receptor signaling pathway (GO:0007166)	865	115	72.18	+	1.59	5.24e-06	0.000851
transcription, DNA-templated (GO:0006351)	1228	155	102.47	+	1.51	1.97e-06	0.000706
macromolecule biosynthetic process (GO:0009059)	1573	171	131.26	+	1.3	0.00089	0.0513
regulation of cellular process (GO:0050794)	2460	267	205.27	+	1.3	2.46e-05	0.00314
regulation of biological process (GO:0050789)	3772	385	314.75	+	1.22	4.32e-05	0.00483
biological regulation (GO:0065007)	4097	405	341.87	+	1.18	0.00037	0.03
response to stimulus (GO:0050896)	1479	86	123.41	-	0.7	0.000476	0.0355
cellular aromatic compound metabolic process (GO:0006725)	673	31	56.16	-	0.55	0.000533	0.0381
nucleobase-containing compound metabolic process (GO:0006139)	655	26	54.66	-	0.48	3.91e-05	0.00466
nucleic acid metabolic process (GO:0090304)	506	19	42.22	-	0.45	0.00013	0.0116
RNA metabolic process (GO:0016070)	477	17	39.8	-	0.43	0.000111	0.0104
immune response (GO:0006955)	399	14	33.29	-	0.42	0.000367	0.0312
protein-containing complex subunit organization (GO:0043933)	423	10	35.3	-	0.28	1.68e-06	0.000749
ribonucleoprotein complex assembly (GO:0022618)	300	7	25.03	-	0.28	5.72e-05	0.00602
ribonucleoprotein complex subunit organization (GO:0071826)	303	7	25.28	-	0.28	5.79e-05	0.00575
innate immune response (GO:0045087)	173	3	14.44	-	0.21	0.000912	0.0509
immune response-regulating signaling pathway (GO:0002764)	154	2	12.85	-	0.16	0.000722	0.0461
immune response-activating signal transduction (GO:0002757)	154	2	12.85	-	0.16	0.000722	0.0445
detection of stimulus (GO:0051606)	237	2	19.78	-	0.1	1.99e-06	0.000593
detection of chemical stimulus involved in sensory perception (GO:0050907)	207	1	17.27	-	0.06	2.37e-06	0.000606
detection of stimulus involved in sensory perception (GO:0050906)	207	1	17.27	-	0.06	2.37e-06	0.00053
