# Supplementary material for: Integrative analysis reveals RNA G-quadruplexes in UTRs are selectively constrained and enriched for functional associations
Source: Nat Commun. 2020 Jan 27;11:527. doi: 10.1038/s41467-020-14404-y (PMC6985247; doi:10.1038/s41467-020-14404-y)
Supplement: Supplementary file 6 — Supplementary Data 3 [file 41467_2020_14404_MOESM6_ESM.xlsx]

## Sheet: Sheet1
PantherDB GO:Slim Enrichment for shared pG4 target genes bound by 3+ of FASTKD2, CSTF2T, FAM120A, PRPF4, GTF2F1
Analysis Type:	PANTHER Overrepresentation Test (Released 20190308)
Annotation Version and Release Date:	GO Ontology database Released 2019-01-01
Analyzed List:	Client Text Box Input (Homo sapiens)
Reference List:	Homo sapiens (all genes in database)
Test Type:	FISHER
Correction:	FDR
GO biological process complete	Homo sapiens - REFLIST (20996)	Client Text Box Input (126)	Client Text Box Input (expected)	Client Text Box Input (over/under)	Client Text Box Input (fold Enrichment)	Client Text Box Input (raw P-value)	Client Text Box Input (FDR)
histone modification (GO:0016570)	367	11	2.2	+	4.99	1.69e-05	0.0266
covalent chromatin modification (GO:0016569)	379	11	2.27	+	4.84	2.25e-05	0.0273
chromatin organization (GO:0006325)	690	16	4.14	+	3.86	4.79e-06	0.0126
viral process (GO:0016032)	690	15	4.14	+	3.62	2.04e-05	0.0268
chromosome organization (GO:0051276)	1036	18	6.22	+	2.9	5.41e-05	0.0427
cellular protein modification process (GO:0006464)	3106	40	18.64	+	2.15	1.74e-06	0.0137
protein modification process (GO:0036211)	3106	40	18.64	+	2.15	1.74e-06	0.00914
macromolecule modification (GO:0043412)	3315	42	19.89	+	2.11	1.1e-06	0.0174
regulation of nucleobase-containing compound metabolic process (GO:0019219)	4135	47	24.81	+	1.89	4.84e-06	0.0109
cellular protein metabolic process (GO:0044267)	3729	42	22.38	+	1.88	3.15e-05	0.0331
cellular macromolecule metabolic process (GO:0044260)	5085	55	30.52	+	1.8	1.9e-06	0.00751
regulation of gene expression (GO:0010468)	4465	47	26.8	+	1.75	4.27e-05	0.0396
regulation of macromolecule metabolic process (GO:0060255)	6129	60	36.78	+	1.63	1.86e-05	0.0267
macromolecule metabolic process (GO:0043170)	6258	61	37.56	+	1.62	1.37e-05	0.024
regulation of primary metabolic process (GO:0080090)	6048	58	36.29	+	1.6	4.5e-05	0.0395
regulation of metabolic process (GO:0019222)	6652	62	39.92	+	1.55	4.75e-05	0.0395
cellular metabolic process (GO:0044237)	7670	71	46.03	+	1.54	6.91e-06	0.0136
metabolic process (GO:0008152)	8478	74	50.88	+	1.45	3.68e-05	0.0363
regulation of cellular process (GO:0050794)	10894	91	65.38	+	1.39	4.01e-06	0.0127
regulation of biological process (GO:0050789)	11608	93	69.66	+	1.34	2.91e-05	0.0328
