# Supplementary material for: Integrative analysis reveals RNA G-quadruplexes in UTRs are selectively constrained and enriched for functional associations
Source: Nat Commun. 2020 Jan 27;11:527. doi: 10.1038/s41467-020-14404-y (PMC6985247; doi:10.1038/s41467-020-14404-y)
Supplement: Supplementary file 7 — Supplementary Data 4 [file 41467_2020_14404_MOESM7_ESM.xlsx]

## Sheet: Sheet1
seqnames	start	end	width	strand	ID	REF	ALT	CLNDN	CLNHGVS	CLNSIG	DBVARID	GENEINFO	MC	RS	utr
2	47630245	47630245	1	*	230639	G	A	Hereditary_cancer-predisposing_syndrome	NC_000002.11:g.47630245G>A	Uncertain_significance	.	MSH2:4436	SO:0001623|5_prime_UTR_variant,SO:0001627|intron_variant	876658679	5'UTR
2	47630246	47630246	1	*	231273	G	A	Hereditary_cancer-predisposing_syndrome	NC_000002.11:g.47630246G>A	Uncertain_significance	.	MSH2:4436	SO:0001623|5_prime_UTR_variant,SO:0001627|intron_variant	876659065	5'UTR
2	47630248	47630248	1	*	186182	G	A	Hereditary_cancer-predisposing_syndrome	NC_000002.11:g.47630248G>A	Uncertain_significance	.	MSH2:4436	SO:0001623|5_prime_UTR_variant,SO:0001627|intron_variant	571975131	5'UTR
2	47630249	47630249	1	*	231091	G	C	Hereditary_cancer-predisposing_syndrome	NC_000002.11:g.47630249G>C	Uncertain_significance	.	MSH2:4436	SO:0001623|5_prime_UTR_variant,SO:0001627|intron_variant	866991159	5'UTR
2	47630249	47630250	2	*	90495	G	GA	Lynch_syndrome|Lynch_syndrome_I	NC_000002.11:g.47630250dupA	Uncertain_significance	.	MSH2:4436	SO:0001623|5_prime_UTR_variant,SO:0001627|intron_variant	587779187	5'UTR
2	47630251	47630251	1	*	90494	CGT	C	Lynch_syndrome	NC_000002.11:g.47630253_47630254delTG	Likely_pathogenic	.	MSH2:4436	SO:0001627|intron_variant	587779182	5'UTR
2	47630253	47630253	1	*	230527	T	A	Hereditary_cancer-predisposing_syndrome	NC_000002.11:g.47630253T>A	Uncertain_significance	.	MSH2:4436	SO:0001623|5_prime_UTR_variant,SO:0001627|intron_variant	876658616	5'UTR
2	47630255	47630255	1	*	142724	G	A	Hereditary_cancer-predisposing_syndrome	NC_000002.11:g.47630255G>A	Uncertain_significance	.	MSH2:4436	SO:0001623|5_prime_UTR_variant,SO:0001627|intron_variant	34355730	5'UTR
2	47630257	47630257	1	*	185115	A	G	Hereditary_cancer-predisposing_syndrome	NC_000002.11:g.47630257A>G	Uncertain_significance	.	MSH2:4436	SO:0001623|5_prime_UTR_variant,SO:0001627|intron_variant	786201938	5'UTR
2	47630258	47630258	1	*	141079	G	A	Hereditary_cancer-predisposing_syndrome|Lynch_syndrome|not_specified	NC_000002.11:g.47630258G>A	Conflicting_interpretations_of_pathogenicity	.	MSH2:4436	SO:0001623|5_prime_UTR_variant,SO:0001627|intron_variant	552303079	5'UTR
2	86116081	86116081	1	*	337340	C	T	Salt_and_pepper_developmental_regression_syndrome	NC_000002.11:g.86116081C>T	Uncertain_significance	.	ST3GAL5:8869	SO:0001623|5_prime_UTR_variant	886056394	5'UTR
2	96931695	96931695	1	*	337513	A	G	Pheochromocytoma	NC_000002.11:g.96931695A>G	Uncertain_significance	.	TMEM127:55654	SO:0001623|5_prime_UTR_variant	886056452	5'UTR
2	96931717	96931717	1	*	337514	C	T	Pheochromocytoma	NC_000002.11:g.96931717C>T	Uncertain_significance	.	TMEM127:55654	SO:0001623|5_prime_UTR_variant	886056453	5'UTR
3	87276635	87276635	1	*	346803	C	T	Frontotemporal_dementia	NC_000003.11:g.87276635C>T	Uncertain_significance	.	CHMP2B:25978	SO:0001623|5_prime_UTR_variant	886058905	5'UTR
4	52904455	52904455	1	*	348887	C	G	Beta-sarcoglycanopathy|Limb-Girdle_Muscular_Dystrophy,_Recessive	NC_000004.11:g.52904455C>G	Uncertain_significance	.	SGCB:6443	SO:0001623|5_prime_UTR_variant	886059441	5'UTR
4	104640852	104640852	1	*	347116	C	G	Isolated_GnRH_Deficiency	NC_000004.11:g.104640852C>G	Uncertain_significance	.	TACR3:6870	SO:0001623|5_prime_UTR_variant	201377092	5'UTR
4	104640852	104640852	1	*	347117	C	T	not_specified|Isolated_GnRH_Deficiency	NC_000004.11:g.104640852C>T	Conflicting_interpretations_of_pathogenicity	.	TACR3:6870	SO:0001623|5_prime_UTR_variant	201377092	5'UTR
4	140375002	140375002	1	*	347549	G	C	Smith-McCort_dysplasia	NC_000004.11:g.140375002G>C	Uncertain_significance	.	RAB33B:83452	SO:0001623|5_prime_UTR_variant	886059072	5'UTR
4	140375008	140375008	1	*	347550	T	C	Smith-McCort_dysplasia	NC_000004.11:g.140375008T>C	Uncertain_significance	.	RAB33B:83452	SO:0001623|5_prime_UTR_variant	886059073	5'UTR
4	140375183	140375183	1	*	347554	A	C	Smith-McCort_dysplasia	NC_000004.11:g.140375183A>C	Uncertain_significance	.	RAB33B:83452	SO:0001623|5_prime_UTR_variant	190790812	5'UTR
4	140375187	140375187	1	*	347556	C	T	Smith-McCort_dysplasia	NC_000004.11:g.140375187C>T	Uncertain_significance	.	RAB33B:83452	SO:0001623|5_prime_UTR_variant	886059076	5'UTR
4	140375190	140375190	1	*	347557	G	A	Smith-McCort_dysplasia	NC_000004.11:g.140375190G>A	Uncertain_significance	.	RAB33B:83452	SO:0001623|5_prime_UTR_variant	774087744	5'UTR
4	149363537	149363537	1	*	347744	A	G	Pseudohypoaldosteronism_type_1_autosomal_dominant	NC_000004.11:g.149363537A>G	Uncertain_significance	.	NR3C2:4306	SO:0001623|5_prime_UTR_variant	553066220	5'UTR
5	73981034	73981034	1	*	354128	C	A	Sandhoff_disease	NC_000005.9:g.73981034C>A	Uncertain_significance	.	HEXB:3074	SO:0001623|5_prime_UTR_variant,SO:0001627|intron_variant	886060748	5'UTR
5	76506727	76506727	1	*	354142	C	T	Striatal_Degeneration	NC_000005.9:g.76506727C>T	Uncertain_significance	.	PDE8B:8622	SO:0001627|intron_variant	760305316	5'UTR
7	94023916	94023916	1	*	360937	G	A	Ehlers-Danlos_syndrome,_procollagen_proteinase_deficient|Osteogenesis_Imperfecta,_Dominant	NC_000007.13:g.94023916G>A	Uncertain_significance	.	COL1A2:1278	SO:0001623|5_prime_UTR_variant	753974789	5'UTR
8	22022655	22022655	1	*	362572	CGGAG	C	Osteogenesis_Imperfecta,_Recessive	NC_000008.10:g.22022672_22022675delGGAG	Uncertain_significance	.	BMP1:649	SO:0001623|5_prime_UTR_variant	750344454	5'UTR
8	57906290	57906290	1	*	363412	T	G	Chondrodysplasia	NC_000008.10:g.57906290T>G	Uncertain_significance	.	IMPAD1:54928	SO:0001623|5_prime_UTR_variant	537853348	5'UTR
8	133492907	133492909	3	*	361887	G	GCC	Benign_Neonatal_Epilepsy|Benign_familial_neonatal_seizures	NC_000008.10:g.133492908_133492909dupCC	Uncertain_significance	.	KCNQ3:3786	SO:0001623|5_prime_UTR_variant	886062694	5'UTR
8	133492912	133492913	2	*	361888	T	TC	Benign_Neonatal_Epilepsy|Benign_familial_neonatal_seizures	NC_000008.10:g.133492913dupC	Uncertain_significance	.	KCNQ3:3786	SO:0001623|5_prime_UTR_variant	886062695	5'UTR
8	133492912	133492914	3	*	361889	T	TCC	Benign_Neonatal_Epilepsy|Benign_familial_neonatal_seizures	NC_000008.10:g.133492913_133492914dupCC	Uncertain_significance	.	KCNQ3:3786	SO:0001623|5_prime_UTR_variant	886062695	5'UTR
8	133492912	133492915	4	*	361890	T	TCCC	Benign_Neonatal_Epilepsy|Benign_familial_neonatal_seizures	NC_000008.10:g.133492913_133492915dupCCC	Uncertain_significance	.	KCNQ3:3786	SO:0001623|5_prime_UTR_variant	886062695	5'UTR
8	133492916	133492916	1	*	361891	CA	C	Benign_Neonatal_Epilepsy|Benign_familial_neonatal_seizures	NC_000008.10:g.133492917delA	Uncertain_significance	.	KCNQ3:3786	SO:0001623|5_prime_UTR_variant	886062696	5'UTR
8	133492917	133492918	2	*	361892	A	AC	Benign_Neonatal_Epilepsy|Benign_familial_neonatal_seizures	NC_000008.10:g.133492918dupC	Uncertain_significance	.	KCNQ3:3786	SO:0001623|5_prime_UTR_variant	879019805	5'UTR
8	133492917	133492919	3	*	361893	A	ACC	Benign_Neonatal_Epilepsy|Benign_familial_neonatal_seizures	NC_000008.10:g.133492918_133492919dupCC	Uncertain_significance	.	KCNQ3:3786	SO:0001623|5_prime_UTR_variant	879019805	5'UTR
8	133492917	133492920	4	*	361894	A	ACCC	Benign_Neonatal_Epilepsy|Benign_familial_neonatal_seizures	NC_000008.10:g.133492918_133492920dupCCC	Uncertain_significance	.	KCNQ3:3786	SO:0001623|5_prime_UTR_variant	879019805	5'UTR
8	133492917	133492917	1	*	361895	A	C	Benign_Neonatal_Epilepsy|Benign_familial_neonatal_seizures	NC_000008.10:g.133492917A>C	Uncertain_significance	.	KCNQ3:3786	SO:0001623|5_prime_UTR_variant	868425061	5'UTR
8	133492918	133492920	3	*	361896	C	CCA	Benign_Neonatal_Epilepsy|Benign_familial_neonatal_seizures	NC_000008.10:g.133492918_133492919insCA	Uncertain_significance	.	KCNQ3:3786	SO:0001623|5_prime_UTR_variant	886062697	5'UTR
8	133492926	133492928	3	*	361898	C	CCA	Benign_Neonatal_Epilepsy|Benign_familial_neonatal_seizures	NC_000008.10:g.133492926_133492927insCA	Uncertain_significance	.	KCNQ3:3786	SO:0001623|5_prime_UTR_variant	886062698	5'UTR
9	139334045	139334045	1	*	365895	C	T	Joubert_syndrome	NC_000009.11:g.139334045C>T	Uncertain_significance	.	INPP5E:56623	SO:0001623|5_prime_UTR_variant	544247720	5'UTR
9	139581870	139581870	1	*	365938	C	G	Congenital_generalized_lipodystrophy	NC_000009.11:g.139581870C>G	Uncertain_significance	.	AGPAT2:10555	SO:0001623|5_prime_UTR_variant	886063725	5'UTR
9	139581871	139581871	1	*	365939	C	T	Congenital_generalized_lipodystrophy	NC_000009.11:g.139581871C>T	Uncertain_significance	.	AGPAT2:10555	SO:0001623|5_prime_UTR_variant	566958496	5'UTR
11	62380255	62380255	1	*	305150	G	C	Retinitis_Pigmentosa,_Dominant	NC_000011.9:g.62380255G>C	Uncertain_significance	.	ROM1:6094	SO:0001623|5_prime_UTR_variant	539586649	5'UTR
11	62380259	62380259	1	*	305151	G	T	Retinitis_Pigmentosa,_Dominant	NC_000011.9:g.62380259G>T	Uncertain_significance	.	ROM1:6094	SO:0001623|5_prime_UTR_variant	886048435	5'UTR
11	62380260	62380260	1	*	305152	G	A	Retinitis_Pigmentosa,_Dominant	NC_000011.9:g.62380260G>A	Uncertain_significance	.	ROM1:6094	SO:0001623|5_prime_UTR_variant	3825019	5'UTR
11	62380594	62380594	1	*	305158	CA	C	Retinitis_Pigmentosa,_Dominant	NC_000011.9:g.62380595delA	Uncertain_significance	.	ROM1:6094	SO:0001623|5_prime_UTR_variant	879752924	5'UTR
11	64358466	64358466	1	*	305214	A	G	Familial_renal_hypouricemia	NC_000011.9:g.64358466A>G	Uncertain_significance	.	SLC22A12:116085	SO:0001623|5_prime_UTR_variant	886048449	5'UTR
11	64358473	64358473	1	*	305215	G	A	Familial_renal_hypouricemia	NC_000011.9:g.64358473G>A	Uncertain_significance	.	SLC22A12:116085	SO:0001623|5_prime_UTR_variant	879386992	5'UTR
11	107992264	107992264	1	*	302193	T	A	Deficiency_of_acetyl-CoA_acetyltransferase	NC_000011.9:g.107992264T>A	Uncertain_significance	.	ACAT1:38	SO:0001623|5_prime_UTR_variant	566741161	5'UTR
12	7342497	7342497	1	*	310410	G	A	Zellweger_syndrome	NC_000012.11:g.7342497G>A	Uncertain_significance	.	PEX5:5830	SO:0001623|5_prime_UTR_variant,SO:0001627|intron_variant,SO:0001636|2KB_upstream_variant	146875386	5'UTR
12	56101617	56101617	1	*	309804	C	A	Congenital_Muscular_Dystrophy,_ITGA7-related	NC_000012.11:g.56101617C>A	Uncertain_significance	.	ITGA7:3679	SO:0001623|5_prime_UTR_variant,SO:0001627|intron_variant	372952212	5'UTR
12	121416400	121416407	8	*	288582	A	AGGGTTGG	not_specified	NC_000012.11:g.121416412_121416418dupTGGGGGT	Uncertain_significance	.	HNF1A:6927	.	538476099	5'UTR
13	100634300	100634300	1	*	451183	G	C	not_specified	NC_000013.10:g.100634300G>C	Uncertain_significance	.	ZIC2:7546	.	971869116	5'UTR
15	40987528	40987528	1	*	13128	G	C	Breast_cancer,_susceptibility_to,_in_BRCA1_and_BRCA2_carriers	NC_000015.9:g.40987528G>C	risk_factor	.	RAD51:5888	SO:0001627|intron_variant	1801320	5'UTR
15	48937064	48937064	1	*	316395	C	A	Ectopia_lentis|Marfan_syndrome|Acromicric_dysplasia|Weill-Marchesani_syndrome|MASS_syndrome|Stiff_skin_syndrome|Geleophysic_dysplasia|Thoracic_aortic_aneurysm_and_aortic_dissection	NC_000015.9:g.48937064C>A	Uncertain_significance	.	FBN1:2200	SO:0001623|5_prime_UTR_variant	886051254	5'UTR
15	48937082	48937082	1	*	36032	GT	G	Marfan_syndrome	NC_000015.9:g.48937083delT	Uncertain_significance	.	FBN1:2200	SO:0001623|5_prime_UTR_variant	193922178	5'UTR
15	72668449	72668449	1	*	317051	C	T	Tay-Sachs_disease	NC_000015.9:g.72668449C>T	Uncertain_significance	.	HEXA:3073	SO:0001623|5_prime_UTR_variant	561320483	5'UTR
17	3461187	3461187	1	*	322807	C	T	Palmoplantar_keratoderma,_mutilating,_with_periorificial_keratotic_plaques	NC_000017.10:g.3461187C>T	Uncertain_significance	.	TRPV3:162514	SO:0001623|5_prime_UTR_variant	773689429	5'UTR
17	42326849	42326849	1	*	323489	C	T	Hemolytic_anemia|Distal_Renal_Tubular_Acidosis,_Dominant|Spherocytosis,_Dominant	NC_000017.10:g.42326849C>T	Uncertain_significance	.	SLC4A1:6521	SO:0001624|3_prime_UTR_variant	886052993	5'UTR
18	29078059	29078059	1	*	326462	G	A	Arrhythmogenic_right_ventricular_cardiomyopathy|Dilated_Cardiomyopathy,_Dominant	NC_000018.9:g.29078059G>A	Uncertain_significance	.	DSG2:1829	SO:0001623|5_prime_UTR_variant	886053707	5'UTR
18	29078060	29078061	2	*	326463	G	GC	Arrhythmogenic_right_ventricular_cardiomyopathy|Dilated_Cardiomyopathy,_Dominant	NC_000018.9:g.29078062dupC	Uncertain_significance	.	DSG2:1829	SO:0001623|5_prime_UTR_variant	886053708	5'UTR
18	29078136	29078136	1	*	326466	C	G	Arrhythmogenic_right_ventricular_cardiomyopathy|Dilated_Cardiomyopathy,_Dominant	NC_000018.9:g.29078136C>G	Uncertain_significance	.	DSG2:1829	SO:0001623|5_prime_UTR_variant	552915392	5'UTR
19	54619073	54619073	1	*	330089	G	C	Retinitis_Pigmentosa,_Dominant	NC_000019.9:g.54619073G>C	Uncertain_significance	.	PRPF31:26121	SO:0001623|5_prime_UTR_variant	17526361	5'UTR
20	25371560	25371560	1	*	338005	C	T	Polyneuropathy,_hearing_loss,_ataxia,_retinitis_pigmentosa,_and_cataract	NC_000020.10:g.25371560C>T	Uncertain_significance	.	ABHD12:26090	SO:0001623|5_prime_UTR_variant	879795178	5'UTR
20	43029945	43029945	1	*	338423	G	A	Maturity_onset_diabetes_mellitus_in_young|Hyperinsulinism,_Dominant	NC_000020.10:g.43029945G>A	Uncertain_significance	.	HNF4A:3172	SO:0001623|5_prime_UTR_variant,SO:0001627|intron_variant	566155738	5'UTR
22	46731381	46731381	1	*	341991	G	A	Liver_failure_acute_infantile	NC_000022.10:g.46731381G>A	Uncertain_significance	.	TRMU:55687	SO:0001623|5_prime_UTR_variant	148373924	5'UTR
22	46731383	46731383	1	*	341992	G	A	Liver_failure_acute_infantile	NC_000022.10:g.46731383G>A	Uncertain_significance	.	TRMU:55687	SO:0001623|5_prime_UTR_variant	187162795	5'UTR
X	41307057	41307057	1	*	368267	T	G	Congenital_stationary_night_blindness,_X-linked	NC_000023.10:g.41307057T>G	Uncertain_significance	.	NYX:60506	SO:0001623|5_prime_UTR_variant	755997910	5'UTR
X	70331455	70331455	1	*	368622	A	G	Severe_Combined_Immune_Deficiency	NC_000023.10:g.70331455A>G	Uncertain_significance	.	IL2RG:3561	SO:0001623|5_prime_UTR_variant	960999937	5'UTR
1	46664098	46664098	1	*	297540	T	C	Congenital_Muscular_Dystrophy,_alpha-dystroglycan_related|Limb-Girdle_Muscular_Dystrophy,_Recessive	NC_000001.10:g.46664098T>C	Uncertain_significance	.	POMGNT1:55624	SO:0001623|5_prime_UTR_variant,SO:0001627|intron_variant,SO:0001636|2KB_upstream_variant	886046387	5'UTR rG4
1	92764495	92764495	1	*	298152	C	T	Glomuvenous_malformations	NC_000001.10:g.92764495C>T	Uncertain_significance	.	GLMN:11146	SO:0001623|5_prime_UTR_variant	886046548	5'UTR rG4
1	161136225	161136225	1	*	293239	G	T	Variegate_porphyria	NC_000001.10:g.161136225G>T	Uncertain_significance	.	PPOX:5498	SO:0001623|5_prime_UTR_variant	114493458	5'UTR rG4
1	193091301	193091301	1	*	294409	C	T	Parathyroid_carcinoma|Hyperparathyroidism_2|Isolated_Hyperparathyroidism	NC_000001.10:g.193091301C>T	Uncertain_significance	.	CDC73:79577	SO:0001623|5_prime_UTR_variant	770313192	5'UTR rG4
1	193091319	193091320	2	*	286328	A	AG	Parathyroid_carcinoma|Hyperparathyroidism_2|not_specified|Isolated_Hyperparathyroidism|not_provided	NC_000001.10:g.193091327dupG	Conflicting_interpretations_of_pathogenicity	.	CDC73:79577	SO:0001623|5_prime_UTR_variant	545666726	5'UTR rG4
1	220445727	220445727	1	*	295674	T	C	Martsolf_syndrome|Warburg_micro_syndrome	NC_000001.10:g.220445727T>C	Uncertain_significance	.	RAB3GAP2:25782	SO:0001623|5_prime_UTR_variant	767297724	5'UTR rG4
2	32288733	32288733	1	*	335824	G	A	Spastic_paraplegia,_autosomal_dominant	NC_000002.11:g.32288733G>A	Uncertain_significance	.	SPAST:6683	SO:0001623|5_prime_UTR_variant	886055959	5'UTR rG4
2	96971202	96971202	1	*	337570	C	T	Retinitis_Pigmentosa,_Dominant	NC_000002.11:g.96971202C>T	Uncertain_significance	.	SNRNP200:23020	SO:0001623|5_prime_UTR_variant	886056469	5'UTR rG4
2	198364631	198364631	1	*	333316	G	C	Spastic_paraplegia,_autosomal_dominant	NC_000002.11:g.198364631G>C	Uncertain_significance	.	HSPD1:3329	SO:0001623|5_prime_UTR_variant,SO:0001627|intron_variant	886055390	5'UTR rG4
2	219135260	219135260	1	*	334307	T	G	Paroxysmal_nonkinesigenic_dyskinesia_1	NC_000002.11:g.219135260T>G	Uncertain_significance	.	PNKD:25953	SO:0001583|missense_variant	775653461	5'UTR rG4
2	228028798	228028798	1	*	334743	C	T	Alport_syndrome	NC_000002.11:g.228028798C>T	Uncertain_significance	.	COL4A4:1286	SO:0001623|5_prime_UTR_variant	886055730	5'UTR rG4
3	30648368	30648368	1	*	177828	G	A	not_specified	NC_000003.11:g.30648368G>A	Uncertain_significance	.	TGFBR2:7048	SO:0001623|5_prime_UTR_variant	727504344	5'UTR rG4
3	30648379	30648379	1	*	239531	G	T	Thoracic_aortic_aneurysm_and_aortic_dissection	NC_000003.11:g.30648379G>T	Uncertain_significance	.	TGFBR2:7048	SO:0001583|missense_variant	565502802	5'UTR rG4
3	30648389	30648400	12	*	566446	T	TGCTCAGGGGCC	Thoracic_aortic_aneurysm_and_aortic_dissection	NC_000003.11:g.30648390_30648400dup	Uncertain_significance	.	TGFBR2:7048	SO:0001589|frameshift_variant	.	5'UTR rG4
3	43732500	43732500	1	*	523800	G	T	not_provided	NC_000003.11:g.43732500G>T	Pathogenic	.	ABHD5:51099|ANO10:55129	SO:0001587|nonsense	1553614642	5'UTR rG4
3	43732503	43732503	1	*	5351	G	A	Triglyceride_storage_disease_with_ichthyosis	NC_000003.11:g.43732503G>A	Pathogenic	.	ABHD5:51099|ANO10:55129	SO:0001583|missense_variant	104893676	5'UTR rG4
3	43732510	43732510	1	*	345215	A	G	Triglyceride_storage_disease_with_ichthyosis	NC_000003.11:g.43732510A>G	Uncertain_significance	.	ABHD5:51099|ANO10:55129	SO:0001583|missense_variant	144420157	5'UTR rG4
3	48507529	48507529	1	*	345764	G	T	Aicardi_Goutieres_syndrome|Vasculopathy,_retinal,_with_cerebral_leukodystrophy	NC_000003.11:g.48507529G>T	Uncertain_significance	.	TREX1:11277|ATRIP-TREX1:111822955	SO:0001623|5_prime_UTR_variant	886058622	5'UTR rG4
3	93699228	93699228	1	*	346907	T	G	Joubert_syndrome	NC_000003.11:g.93699228T>G	Uncertain_significance	.	ARL13B:200894	SO:0001623|5_prime_UTR_variant	886058931	5'UTR rG4
3	98312391	98312391	1	*	346998	C	G	Hereditary_coproporphyria	NC_000003.11:g.98312391C>G	Uncertain_significance	.	CPOX:1371	SO:0001623|5_prime_UTR_variant	763595872	5'UTR rG4
3	128598490	128598494	5	*	1018	C	CTAAG	Acyl-CoA_dehydrogenase_family,_member_9,_deficiency_of|not_specified	NC_000003.11:g.128598491_128598494dupTAAG	Conflicting_interpretations_of_pathogenicity	.	ACAD9:28976	SO:0001623|5_prime_UTR_variant	387906242	5'UTR rG4
3	167452628	167452628	1	*	344112	G	A	Cerebral_cavernous_malformation	NC_000003.11:g.167452628G>A	Uncertain_significance	.	PDCD10:11235	SO:0001623|5_prime_UTR_variant,SO:0001636|2KB_upstream_variant	886058164	5'UTR rG4
4	57333820	57333820	1	*	436864	G	C	not_specified	NC_000004.11:g.57333820G>C	Uncertain_significance	.	SRP72:6731	SO:0001583|missense_variant	17524437	5'UTR rG4
4	57333821	57333821	1	*	349113	G	A	Bone_marrow_failure_syndrome_1	NC_000004.11:g.57333821G>A	Uncertain_significance	.	SRP72:6731	SO:0001583|missense_variant	139502866	5'UTR rG4
5	36877095	36877095	1	*	353368	A	G	Cornelia_de_Lange_Syndrome	NC_000005.9:g.36877095A>G	Uncertain_significance	.	NIPBL:25836	SO:0001623|5_prime_UTR_variant	879291582	5'UTR rG4
5	149737271	149737271	1	*	352190	C	T	Treacher_Collins_Syndrome,_Dominant	NC_000005.9:g.149737271C>T	Uncertain_significance	.	TCOF1:6949	SO:0001623|5_prime_UTR_variant	771909633	5'UTR rG4
6	43484844	43484844	1	*	356868	G	A	not_specified|Treacher_Collins_Syndrome,_Recessive	NC_000006.11:g.43484844G>A	Conflicting_interpretations_of_pathogenicity	.	POLR1C:9533	SO:0001623|5_prime_UTR_variant	2231756	5'UTR rG4
6	74363716	74363716	1	*	357928	G	T	Salla_disease	NC_000006.11:g.74363716G>T	Uncertain_significance	.	SLC17A5:26503	SO:0001623|5_prime_UTR_variant	867617433	5'UTR rG4
6	108395907	108395907	1	*	354992	C	A	Osteopetrosis	NC_000006.11:g.108395907C>A	Uncertain_significance	.	OSTM1:28962	SO:0001623|5_prime_UTR_variant	886060974	5'UTR rG4
6	137143776	137143776	1	*	355524	G	A	Phytanic_acid_storage_disease|Rhizomelic_chondrodysplasia_punctata	NC_000006.11:g.137143776G>A	Uncertain_significance	.	PEX7:5191	SO:0001623|5_prime_UTR_variant	376808803	5'UTR rG4
6	137143801	137143801	1	*	355525	G	A	Phytanic_acid_storage_disease|Rhizomelic_chondrodysplasia_punctata|Rhizomelic_chondrodysplasia_punctata_type_1	NC_000006.11:g.137143801G>A	Uncertain_significance	.	PEX7:5191	SO:0001623|5_prime_UTR_variant	886061117	5'UTR rG4
7	33169394	33169394	1	*	360054	G	A	Bardet-Biedl_syndrome	NC_000007.13:g.33169394G>A	Uncertain_significance	.	BBS9:27241	SO:0001623|5_prime_UTR_variant,SO:0001627|intron_variant	886062280	5'UTR rG4
7	65540852	65540852	1	*	360563	G	A	Argininosuccinate_lyase_deficiency|not_specified	NC_000007.13:g.65540852G>A	Conflicting_interpretations_of_pathogenicity	.	ASL:435	SO:0001623|5_prime_UTR_variant,SO:0001627|intron_variant	558890925	5'UTR rG4
7	107531688	107531688	1	*	358563	G	T	Maple_syrup_urine_disease|Leigh_syndrome|Pyruvate_dehydrogenase_complex_deficiency	NC_000007.13:g.107531688G>T	Uncertain_significance	.	DLD:1738	SO:0001623|5_prime_UTR_variant	372155330	5'UTR rG4
7	120498017	120498017	1	*	358767	C	T	Familial_exudative_vitreoretinopathy	NC_000007.13:g.120498017C>T	Uncertain_significance	.	TSPAN12:23554	SO:0001623|5_prime_UTR_variant	886061960	5'UTR rG4
7	148581303	148581306	4	*	359292	G	GCGC	Weaver_syndrome	NC_000007.13:g.148581304_148581306dupCGC	Uncertain_significance	.	EZH2:2146	SO:0001623|5_prime_UTR_variant	886062083	5'UTR rG4
9	2622146	2622149	4	*	287823	A	ACGG	Congenital_cerebellar_hypoplasia|not_specified	NC_000009.11:g.2622169_2622171dupGGC	Conflicting_interpretations_of_pathogenicity	.	VLDLR:7436|VLDLR-AS1:401491	SO:0001623|5_prime_UTR_variant	71329437	5'UTR rG4
9	2622146	2622146	1	*	366355	ACGG	A	Congenital_cerebellar_hypoplasia	NC_000009.11:g.2622169_2622171delGGC	Uncertain_significance	.	VLDLR:7436|VLDLR-AS1:401491	.	71329437	5'UTR rG4
9	2622146	2622146	1	*	290493	ACGGCGGCGG	A	Congenital_cerebellar_hypoplasia|not_specified	NC_000009.11:g.2622163_2622171delGGCGGCGGC	Conflicting_interpretations_of_pathogenicity	.	VLDLR:7436|VLDLR-AS1:401491	.	71329437	5'UTR rG4
9	2622146	2622146	1	*	366356	ACGGCGGCGGCGG	A	Congenital_cerebellar_hypoplasia	NC_000009.11:g.2622160_2622171delGGCGGCGGCGGC	Uncertain_significance	.	VLDLR:7436|VLDLR-AS1:401491	.	71329437	5'UTR rG4
9	2622165	2622171	7	*	366357	C	CATCCAG	Congenital_cerebellar_hypoplasia	NC_000009.11:g.2622165_2622166insATCCAG	Uncertain_significance	.	VLDLR:7436|VLDLR-AS1:401491	SO:0001623|5_prime_UTR_variant	886063807	5'UTR rG4
9	2622167	2622176	10	*	366358	G	GCGGCGGCAC	Congenital_cerebellar_hypoplasia	NC_000009.11:g.2622171_2622172insGGCACCGGC	Uncertain_significance	.	VLDLR:7436|VLDLR-AS1:401491	.	1554617688	5'UTR rG4
9	21974840	21974840	1	*	221032	G	A	Hereditary_cancer-predisposing_syndrome|Hereditary_cutaneous_melanoma|Melanoma-pancreatic_cancer_syndrome|not_specified	NC_000009.11:g.21974840G>A	Conflicting_interpretations_of_pathogenicity	.	CDKN2A:1029	SO:0001623|5_prime_UTR_variant,SO:0001627|intron_variant,SO:0001636|2KB_upstream_variant	764244718	5'UTR rG4
9	21974856	21974856	1	*	419789	C	T	not_specified	NC_000009.11:g.21974856C>T	Uncertain_significance	.	CDKN2A:1029	SO:0001627|intron_variant	780207215	5'UTR rG4
9	21974860	21974860	1	*	182414	C	A	Hereditary_cancer-predisposing_syndrome|Hereditary_cutaneous_melanoma|Melanoma-pancreatic_cancer_syndrome|not_provided	NC_000009.11:g.21974860C>A	Pathogenic	.	CDKN2A:1029	SO:0001623|5_prime_UTR_variant,SO:0001627|intron_variant,SO:0001636|2KB_upstream_variant	1800586	5'UTR rG4
9	21974860	21974860	1	*	245907	C	G	Melanoma-pancreatic_cancer_syndrome|not_specified	NC_000009.11:g.21974860C>G	Conflicting_interpretations_of_pathogenicity	.	CDKN2A:1029	SO:0001623|5_prime_UTR_variant,SO:0001627|intron_variant,SO:0001636|2KB_upstream_variant	1800586	5'UTR rG4
9	21974860	21974860	1	*	379882	C	T	Cutaneous_malignant_melanoma_2|not_specified	NC_000009.11:g.21974860C>T	Conflicting_interpretations_of_pathogenicity	.	CDKN2A:1029	SO:0001627|intron_variant	1800586	5'UTR rG4
9	123342367	123342367	1	*	364788	T	C	Primary_Microcephaly,_Recessive	NC_000009.11:g.123342367T>C	Uncertain_significance	.	CDK5RAP2:55755	SO:0001623|5_prime_UTR_variant	886063401	5'UTR rG4
9	131709776	131709776	1	*	365202	C	A	Congenital_disorder_of_glycosylation	NC_000009.11:g.131709776C>A	Uncertain_significance	.	DOLK:22845	SO:0001623|5_prime_UTR_variant	886063516	5'UTR rG4
9	135230343	135230343	1	*	365383	C	G	Amyotrophic_Lateral_Sclerosis,_Dominant|Ataxia_with_Oculomotor_Apraxia	NC_000009.11:g.135230343C>G	Uncertain_significance	.	SETX:23064	SO:0001623|5_prime_UTR_variant	886063561	5'UTR rG4
9	137533747	137533747	1	*	365699	G	C	Ehlers-Danlos_syndrome,_type_7A	NC_000009.11:g.137533747G>C	Uncertain_significance	.	COL5A1:1289	SO:0001623|5_prime_UTR_variant	886063670	5'UTR rG4
9	137533755	137533758	4	*	365700	T	TGGA	Ehlers-Danlos_syndrome,_type_7A	NC_000009.11:g.137533773_137533775dupAGG	Uncertain_significance	.	COL5A1:1289	SO:0001623|5_prime_UTR_variant	886063671	5'UTR rG4
10	88516471	88516471	1	*	301345	G	A	Juvenile_Polyposis	NC_000010.10:g.88516471G>A	Uncertain_significance	.	BMPR1A:657	SO:0001623|5_prime_UTR_variant	886047357	5'UTR rG4
10	89623293	89623293	1	*	187033	G	A	Hereditary_cancer-predisposing_syndrome	NC_000010.10:g.89623293G>A	Uncertain_significance	.	PTEN:5728	SO:0001623|5_prime_UTR_variant	786203419	5'UTR rG4
10	89623293	89623293	1	*	503643	G	C	not_specified	NC_000010.10:g.89623293G>C	Uncertain_significance	.	PTEN:5728	.	786203419	5'UTR rG4
10	89623294	89623294	1	*	488718	G	A	not_specified	NC_000010.10:g.89623294G>A	Uncertain_significance	.	PTEN:5728	.	889785939	5'UTR rG4
10	89623296	89623296	1	*	141717	G	A	Hereditary_cancer-predisposing_syndrome	NC_000010.10:g.89623296G>A	Uncertain_significance	.	PTEN:5728	SO:0001623|5_prime_UTR_variant	587781959	5'UTR rG4
10	89623297	89623297	1	*	488719	G	A	not_specified	NC_000010.10:g.89623297G>A	Uncertain_significance	.	PTEN:5728	.	1554889924	5'UTR rG4
10	89623299	89623299	1	*	488759	C	T	not_specified	NC_000010.10:g.89623299C>T	Uncertain_significance	.	PTEN:5728	.	1158800882	5'UTR rG4
10	89623301	89623301	1	*	488765	G	A	not_specified	NC_000010.10:g.89623301G>A	Uncertain_significance	.	PTEN:5728	.	1554889925	5'UTR rG4
10	89623303	89623303	1	*	189491	C	T	not_specified	NC_000010.10:g.89623303C>T	Uncertain_significance	.	PTEN:5728	SO:0001623|5_prime_UTR_variant	786204936	5'UTR rG4
10	89623305	89623305	1	*	187364	G	A	Hereditary_cancer-predisposing_syndrome|not_specified	NC_000010.10:g.89623305G>A	Uncertain_significance	.	PTEN:5728	SO:0001623|5_prime_UTR_variant	786203676	5'UTR rG4
10	89623305	89623305	1	*	449087	G	C	not_specified	NC_000010.10:g.89623305G>C	Uncertain_significance	.	PTEN:5728	.	786203676	5'UTR rG4
10	89623306	89623306	1	*	189492	G	A	PTEN_hamartoma_tumor_syndrome|not_specified|not_provided	NC_000010.10:g.89623306G>A	Uncertain_significance	.	PTEN:5728	SO:0001623|5_prime_UTR_variant	786204937	5'UTR rG4
10	89623308	89623308	1	*	419934	G	A	not_specified	NC_000010.10:g.89623308G>A	Uncertain_significance	.	PTEN:5728	.	1064794193	5'UTR rG4
10	89623309	89623309	1	*	495812	G	A	not_provided	NC_000010.10:g.89623309G>A	Uncertain_significance	.	PTEN:5728	.	1469347068	5'UTR rG4
10	89623311	89623311	1	*	488750	C	T	not_specified	NC_000010.10:g.89623311C>T	Uncertain_significance	.	PTEN:5728	.	1554889928	5'UTR rG4
10	89623312	89623312	1	*	488943	G	C	not_specified	NC_000010.10:g.89623312G>C	Uncertain_significance	.	PTEN:5728	.	1255473880	5'UTR rG4
10	89623314	89623314	1	*	488720	T	C	not_specified	NC_000010.10:g.89623314T>C	Uncertain_significance	.	PTEN:5728	.	535142665	5'UTR rG4
10	89623317	89623317	1	*	127681	T	C	Hereditary_cancer-predisposing_syndrome|not_specified|not_provided	NC_000010.10:g.89623317T>C	Conflicting_interpretations_of_pathogenicity	.	PTEN:5728	SO:0001623|5_prime_UTR_variant	550385924	5'UTR rG4
10	89623317	89623317	1	*	488768	T	G	not_specified	NC_000010.10:g.89623317T>G	Uncertain_significance	.	PTEN:5728	.	550385924	5'UTR rG4
10	89623319	89623319	1	*	127680	T	G	not_specified	NC_000010.10:g.89623319T>G	Uncertain_significance	.	PTEN:5728	SO:0001623|5_prime_UTR_variant	587779998	5'UTR rG4
10	89623319	89623341	23	*	189436	T	TGGCGGGACTCTTTATGCGCTGC	Hereditary_cancer-predisposing_syndrome	NC_000010.10:g.89623323_89623344dup	Uncertain_significance	.	PTEN:5728	.	786204888	5'UTR rG4
10	89623320	89623320	1	*	422946	G	A	not_specified	NC_000010.10:g.89623320G>A	Uncertain_significance	.	PTEN:5728	.	1064796116	5'UTR rG4
10	89623320	89623339	20	*	503732	G	GGCGGGACTCTTTATGCGCT	not_specified	NC_000010.10:g.89623325_89623343dup	Uncertain_significance	.	PTEN:5728	.	1554889937	5'UTR rG4
10	89623322	89623322	1	*	127679	C	A	not_specified|not_provided	NC_000010.10:g.89623322C>A	Uncertain_significance	.	PTEN:5728	SO:0001623|5_prime_UTR_variant	587779997	5'UTR rG4
10	89623322	89623323	2	*	503734	CG	GA	not_specified	NC_000010.10:g.89623322_89623323delCGinsGA	Uncertain_significance	.	PTEN:5728	.	1554889939	5'UTR rG4
10	89623323	89623323	1	*	421785	G	C	not_specified	NC_000010.10:g.89623323G>C	Uncertain_significance	.	PTEN:5728	.	1044322	5'UTR rG4
10	89623325	89623325	1	*	495811	G	A	not_provided	NC_000010.10:g.89623325G>A	Uncertain_significance	.	PTEN:5728	.	1402130017	5'UTR rG4
10	112327460	112327460	1	*	298758	T	C	Cornelia_de_Lange_Syndrome	NC_000010.10:g.112327460T>C	Uncertain_significance	.	SMC3:9126	SO:0001623|5_prime_UTR_variant	886046691	5'UTR rG4
10	112679396	112679396	1	*	298859	C	T	Noonan_syndrome-like_disorder_with_loose_anagen_hair_1	NC_000010.10:g.112679396C>T	Uncertain_significance	.	SHOC2:8036	SO:0001623|5_prime_UTR_variant,SO:0001627|intron_variant	886046728	5'UTR rG4
10	123357947	123357947	1	*	299026	C	T	Craniosynostosis|Crouzon_syndrome|Acrocephalosyndactyly_type_I|Saethre-Chotzen_syndrome|Levy-Hollister_syndrome|Jackson-Weiss_syndrome|Cutis_Gyrata_syndrome_of_Beare_and_Stevenson|Pfeiffer_syndrome|Isolated_coronal_synostosis	NC_000010.10:g.123357947C>T	Uncertain_significance	.	FGFR2:2263	SO:0001623|5_prime_UTR_variant,SO:0001636|2KB_upstream_variant	886046768	5'UTR rG4
10	124768524	124768524	1	*	299067	A	G	Deficiency_of_2-methylbutyryl-CoA_dehydrogenase	NC_000010.10:g.124768524A>G	Uncertain_significance	.	ACADSB:36	SO:0001623|5_prime_UTR_variant	563472823	5'UTR rG4
11	796158	796158	1	*	306284	G	A	Early_Infantile_Epileptic_Encephalopathy,_Autosomal_Recessive	NC_000011.9:g.796158G>A	Uncertain_significance	.	SLC25A22:79751	SO:0001623|5_prime_UTR_variant,SO:0001627|intron_variant	753425944	5'UTR rG4
11	10315653	10315653	1	*	302101	C	A	Charcot-Marie-Tooth_disease_type_4	NC_000011.9:g.10315653C>A	Uncertain_significance	.	SBF2:81846	SO:0001623|5_prime_UTR_variant	756232914	5'UTR rG4
