# Supplementary material for: Integrative analysis reveals RNA G-quadruplexes in UTRs are selectively constrained and enriched for functional associations
Source: Nat Commun. 2020 Jan 27;11:527. doi: 10.1038/s41467-020-14404-y (PMC6985247; doi:10.1038/s41467-020-14404-y)
Supplement: Supplementary file 8 — Supplementary Data 5 [file 41467_2020_14404_MOESM8_ESM.xlsx]

## Sheet: Sheet1
seqnames	start	end	width	strand	CHR_ID	CHR_POS	SNPS	SNP_ID_CURRENT	MAPPED_GENE	CONTEXT	INTERGENIC	RISK.ALLELE.FREQUENCY	P.VALUE	PVALUE_MLOG	OR.or.BETA	X95..CI..TEXT.	MAPPED_TRAIT	PUBMEDID	source_coord	X.feat_name	source_int	mapped_int	source_id	mapped_id	source_length	mapped_length	source_start	source_stop	source_strand	source_sub_start	source_sub_stop	mapped_start	mapped_stop	mapped_strand	coverage	recip	asm_unit	map_coord	format	mapped	utr_feature_overlap	snp_type
20	42815795	42815795	1	*	chr20	44187155	rs2235808	2235808	JPH2	5_prime_UTR_variant	0	0.85	3e-07	6.52288	0.006	[0.0036-0.0084] unit increase	glomerular filtration rate, serum creatinine measurement	26831199	chr20:44187155	Line:26629	1	1	chr20	chr20	1	1	44187155	44187155	+	44187155	44187155	42815795	42815795	+	1	First Pass	Primary Assembly	chr20:42815795	NA	NA	5'UTR pG4	lead
11	65383755	65383755	1	*	chr11	65616284	rs58950470	58950470	PCNXL3	5_prime_UTR_variant	0	NR	3e-06	5.52288	1.05	[NR]	schizophrenia	26198764	chr11:65616284	Line:29980	1	1	chr11	chr11	1	1	65616284	65616284	+	65616284	65616284	65383755	65383755	+	1	First Pass	Primary Assembly	chr11:65383755	NA	NA	5'UTR pG4	lead
2	157198561	157198561	1	*	chr2	156342049	rs115182184	115182184	NR4A2 - LOC107985954	5_prime_UTR_variant	1	NR	8e-06	5.09691	0.952	unit increase	unipolar depression, alcohol dependence	29071344	chr2:156342049	Line:44223	1	1	chr2	chr2	1	1	156342049	156342049	+	156342049	156342049	157198561	157198561	+	1	First Pass	Primary Assembly	chr2:157198561	NA	NA	5'UTR pG4	lead
6	31507938	31507938	1	*	chr6	31540161	rs2269476	2269476	ATP6V1G2-DDX39B, DDX39B	intron_variant	0	0.179	2e-24	23.699	0.0480617	[0.039-0.057] unit increase	mean platelet volume	27863252	chr6:31540161	Line:47933	1	1	chr6	chr6	1	1	31540161	31540161	+	31540161	31540161	31507938	31507938	+	1	First Pass	Primary Assembly	chr6:31507938	NA	NA	5'UTR pG4	lead
2	238322885	238322885	1	*	chr2	237414242	rs7599762	7599762	COL6A3	5_prime_UTR_variant	0	NR	1e-08	8	0.1	[NR] unit decrease	intraocular pressure measurement	29235454	chr2:237414242	Line:68248	1	1	chr2	chr2	1	1	237414242	237414242	+	237414242	237414242	238322885	238322885	+	1	First Pass	Primary Assembly	chr2:238322885	NA	NA	5'UTR pG4	lead
7	94953895	94953895	1	*	chr7	95324583	rs705379	705379	PON1 - LOC100533722	5_prime_UTR_variant	1	0.487	1e-29	29	0.28	[0.24-0.32] unit decrease	blood protein measurement	29875488	chr7:95324583	Line:81171	1	1	chr7	chr7	1	1	95324583	95324583	+	95324583	95324583	94953895	94953895	+	1	First Pass	Primary Assembly	chr7:94953895	NA	NA	5'UTR pG4	lead
22	31003069	31003069	1	*	chr22	30607082	rs5753231	5753231	PES1 - SLC35E4	5_prime_UTR_variant	1	0.228	8e-13	12.0969	0.21	[0.15-0.27] unit increase	blood protein measurement	29875488	chr22:30607082	Line:82507	1	1	chr22	chr22	1	1	30607082	30607082	+	30607082	30607082	31003069	31003069	+	1	First Pass	Primary Assembly	chr22:31003069	NA	NA	5'UTR pG4	lead
5	137782115	137782115	1	*	chr5	138446426	rs4835796	4835796	REEP2	3_prime_UTR_variant	0	NR	6e-07	6.22185	2.89	[NR]	HIV-1 infection, virologic response measurement, response to abacavir	25461247	chr5:138446426	Line:24488	1	1	chr5	chr5	1	1	138446426	138446426	+	138446426	138446426	137782115	137782115	+	1	First Pass	Primary Assembly	chr5:137782115	NA	NA	3'UTR pG4	lead
19	54677001	54677001	1	*	chr19	54173307	rs626283	626283	TMC4 - MBOAT7	regulatory_region_variant	1	0.44	1e-09	9	1.35	[1.23–1.49]	alcoholic liver cirrhosis	26482880	chr19:54173307	Line:27912	1	1	chr19	chr19	1	1	54173307	54173307	+	54173307	54173307	54677001	54677001	+	1	Second Pass	Primary Assembly	chr19:54677001	NA	NA	3'UTR pG4	lead
1	16341649	16341649	1	*	chr1	16015154	rs1048238	1048238	HSPB7	3_prime_UTR_variant	0	0.571	8e-07	6.09691	0.366	[0.22-0.51] unit increase	systolic blood pressure	28739976	chr1:16015154	Line:54692	1	1	chr1	chr1	1	1	16015154	16015154	+	16015154	16015154	16341649	16341649	+	1	First Pass	Primary Assembly	chr1:16341649	NA	NA	3'UTR pG4	lead
21	46916033	46916033	1	*	chr21	46916033	chr21:46916033		SLC19A1		1	NR	8e-240	239.097	1.719	[1.673-1.768]	Young adult-onset Parkinsonism	28256260	chr21:46916033	Line:235	1	NULL	chr21	NULL	1	NULL	46916033	46916033	+	NOMAP	NOALIGN	NA	NA		NA			NA	chr21:46916033-46916033	chr21:46916033	3'UTR pG4	lead
