# Supplementary material for: Integrative analysis reveals RNA G-quadruplexes in UTRs are selectively constrained and enriched for functional associations
Source: Nat Commun. 2020 Jan 27;11:527. doi: 10.1038/s41467-020-14404-y (PMC6985247; doi:10.1038/s41467-020-14404-y)
Supplement: Supplementary file 9 — Supplementary Data 6 [file 41467_2020_14404_MOESM9_ESM.xlsx]

## Sheet: Sheet1
seqnames	start	end	width	strand	tag	tag_position	annotation	linked_id	linked_position	linked_annotation	linked_rsquare	linked_dprime	pheno	gene	or	study_id	pG4_location
8	37888017	37888017	1	*	rs28807105	8:37893517	intron_variant	rs3750243	8:37888017	5_prime_UTR_variant	0.971527	1	age at menopause	EIF4EBP1	0.16	29773799	5'UTR
17	44053171	44053171	1	*	rs1052553	17:44073889	synonymous_variant	rs62063777	17:44053171	5_prime_UTR_variant	1	1	type I diabetes mellitus	MAPT	1.1236	25751624	5'UTR
16	28875204	28875204	1	*	rs56163509	16:28864471	intron_variant	rs11864750	16:28875204	5_prime_UTR_variant	1	1	mean corpuscular volume	SH2B1, TUFM	0.0238384	27863252	5'UTR
17	44053171	44053171	1	*	rs1052553	17:44073889	synonymous_variant	rs62063777	17:44053171	5_prime_UTR_variant	1	1	type I diabetes mellitus	MAPT	1.1236	25751624	5'UTR
16	28875204	28875204	1	*	rs56163509	16:28864471	intron_variant	rs11864750	16:28875204	5_prime_UTR_variant	1	1	mean corpuscular volume	SH2B1, TUFM	0.0238384	27863252	5'UTR
21	34775444	34775444	1	*	rs9808753	21:34787312	missense_variant	rs8126756	21:34775444	5_prime_UTR_variant	1	1	multiple sclerosis	IFNGR2	1.09	24076602	5'UTR
21	34775434	34775434	1	*	rs9808753	21:34787312	missense_variant	rs8134145	21:34775434	5_prime_UTR_variant	1	1	multiple sclerosis	IFNGR2	1.09	24076602	5'UTR
6	160769423	160769423	1	*	rs487152	6:160774486	intron_variant	rs555754	6:160769423	5_prime_UTR_variant	0.935185	1	body mass index	SLC22A3	0.017	28892062	5'UTR
16	28875204	28875204	1	*	rs4788102	16:28873398	intron_variant	rs11864750	16:28875204	5_prime_UTR_variant	1	1	physical activity measurement, body mass index	SH2B1	0.0283	28448500	5'UTR
3	134204841	134204841	1	*	rs6772896	3:134203347	intron_variant	rs2370576	3:134204841	5_prime_UTR_variant	1	1	BMI-adjusted waist circumference, physical activity measurement	ANAPC13	0.0229	28448500	5'UTR
3	134204841	134204841	1	*	rs6766897	3:134191303	regulatory_region_variant	rs2370576	3:134204841	5_prime_UTR_variant	0.974659	1	BMI-adjusted waist circumference, physical activity measurement	HMGB3P13 - ANAPC13	0.0268	28448500	5'UTR
16	28875204	28875204	1	*	rs3888190	16:28889486	regulatory_region_variant	rs11864750	16:28875204	5_prime_UTR_variant	0.976103	1	smoking behavior, body mass index	SH2B1 - ATP2A1	0.0262	28443625	5'UTR
21	34775444	34775444	1	*	rs2268241	21:34781050	intron_variant	rs8126756	21:34775444	5_prime_UTR_variant	1	1	insulin sensitivity measurement	IFNGR2	0.03	23251661	5'UTR
21	34775434	34775434	1	*	rs2268241	21:34781050	intron_variant	rs8134145	21:34775434	5_prime_UTR_variant	1	1	insulin sensitivity measurement	IFNGR2	0.03	23251661	5'UTR
15	38856961	38856961	1	*	rs72727394	15:38847022	intron_variant	rs55728265	15:38856961	5_prime_UTR_variant	0.881728	0.958193	Crohn's disease	RASGRP1	NA	26192919	5'UTR
16	28875204	28875204	1	*	rs62037363	16:28865042	intron_variant	rs11864750	16:28875204	5_prime_UTR_variant	1	1	inflammatory bowel disease	TUFM, SH2B1	NA	26192919	5'UTR
6	29600552	29600552	1	*	rs62392942	6:29601938	regulatory_region_variant	rs62392941	6:29600552	5_prime_UTR_variant	1	1	nicotine dependence	GABBR1 - SUMO2P1	0.06	28440896	5'UTR
3	134204841	134204841	1	*	rs9814567	3:134218557	intron_variant	rs2370576	3:134204841	5_prime_UTR_variant	1	1	HIV-1 infection, cognitive impairment measurement	CEP63	1.68919	28447399	5'UTR
16	28875204	28875204	1	*	rs4788099	16:28855727	intron_variant	rs11864750	16:28875204	5_prime_UTR_variant	1	1	body fat percentage	TUFM	0.027	26833246	5'UTR
19	52552021	52552021	1	*	rs2288884	19:52532271	intron_variant	rs3752120	19:52552021	5_prime_UTR_variant	1	1	response to bronchodilator, asthma	ZNF614 - ZNF432	NA	24280104	5'UTR
6	30676758	30676758	1	*	rs9468811	6:30666669	intergenic_variant	rs140751169	6:30676758	intron_variant	1	1	serum IgG glycosylation measurement	RPL7P4 - MDC1	0.3471	23382691	5'UTR
16	28875204	28875204	1	*	rs7498665	16:28883241	missense_variant	rs11864750	16:28875204	5_prime_UTR_variant	1	1	body mass index	SH2B1	0.15	19079261	5'UTR
6	32740671	32740671	1	*	rs2857151	6:32763514	intergenic_variant	rs2621421	6:32740671	regulatory_region_variant	0.887354	0.952855	mucocutaneous lymph node syndrome	HLA-DQB2 - HLA-DOB	1.47	22446962	5'UTR
6	33028686	33028686	1	*	rs3077	6:33033022	3_prime_UTR_variant	rs72873922	6:33028686	intergenic_variant	0.881605	0.999999	hepatitis B infection	HLA-DPA1	1.82	22737229	5'UTR
6	33028685	33028685	1	*	rs3077	6:33033022	3_prime_UTR_variant	rs72873921	6:33028685	intergenic_variant	0.881605	0.999999	hepatitis B infection	HLA-DPA1	1.82	22737229	5'UTR
16	28875204	28875204	1	*	rs7359397	16:28885659	regulatory_region_variant	rs11864750	16:28875204	5_prime_UTR_variant	1	1	body mass index	SH2B1 - ATP2A1	0.15	20935630	5'UTR
8	71519906	71519906	1	*	rs61412217	8:71499109	intron_variant	rs111745460	8:71519906	5_prime_UTR_variant	0.88378	1	intelligence	TRAM1	4.718	29844566	5'UTR
20	5931577	5931577	1	*	rs76498344	20:5951451	intron_variant	rs117380724	20:5931577	5_prime_UTR_variant	1	1	age at menopause	MCM8	NA	29773799	5'UTR
20	5931575	5931575	1	*	rs76498344	20:5951451	intron_variant	rs191935419	20:5931575	5_prime_UTR_variant	1	1	age at menopause	MCM8	NA	29773799	5'UTR
12	106696586	106696586	1	*	rs6539262	12:106684765	intron_variant	rs11831752	12:106696586	5_prime_UTR_variant	0.972281	1	intelligence	RNU7-94P - TCP11L2	4.631	29844566	5'UTR
8	144679299	144679299	1	*	rs115968937	8:144684947	non_coding_transcript_exon_variant	rs112147940	8:144679299	5_prime_UTR_variant	1	1	intelligence	TIGD5 - PYCRL	4.429	29844566	5'UTR
16	28875204	28875204	1	*	rs62037364	16:28868695	intron_variant	rs11864750	16:28875204	5_prime_UTR_variant	0.976103	1	grip strength measurement	SH2B1, TUFM	0.003	29691431	5'UTR
17	44053171	44053171	1	*	rs919462	17:44065740	intron_variant	rs62063777	17:44053171	5_prime_UTR_variant	1	1	androgenetic alopecia	MAPT	0.168393	29146897	5'UTR
16	28875204	28875204	1	*	rs8055982	16:28881202	intron_variant	rs11864750	16:28875204	5_prime_UTR_variant	1	1	intelligence	SH2B1	6.063	29186694	5'UTR
6	160769423	160769423	1	*	rs3127574	6:160791370	intron_variant	rs555754	6:160769423	5_prime_UTR_variant	0.85588	0.999999	body mass index	SLC22A3	0.019	26426971	5'UTR
3	11314143	11314143	1	*	rs2594966	3:11325276	intron_variant	rs2122031	3:11314143	5_prime_UTR_variant	0.869662	0.975667	small vessel stroke	ATG7	1.397	29123153	5'UTR
6	160769423	160769423	1	*	rs520829	6:160767905	intergenic_variant	rs555754	6:160769423	5_prime_UTR_variant	0.891411	0.976315	lipoprotein A measurement	LOC105378088 - SLC22A3	3.58	28512139	5'UTR
18	11981462	11981462	1	*	rs2075824	18:11981208	splice_region_variant	rs111410794	18:11981462	5_prime_UTR_variant	1	1	obsessive-compulsive disorder, autism spectrum disorder	LOC101927511 - IMPA2	56.9756	28641744	5'UTR
16	28875204	28875204	1	*	rs12448902	16:28871191	intron_variant	rs11864750	16:28875204	5_prime_UTR_variant	0.952249	0.999999	erythrocyte count	SH2B1	0.0238302	27863252	5'UTR
19	38826656	38826656	1	*	rs8112211	19:38824581	intergenic_variant	rs59898212	19:38826656	5_prime_UTR_variant	1	1	Kunitz-type protease inhibitor 2 measurement	KCNK6 - CATSPERG	0.9467	28240269	5'UTR
6	30676758	30676758	1	*	rs28994873	6:30671588	missense_variant	rs544382941	6:30676758	intron_variant	1	1	NA	NA	NA	NA	5'UTR
20	36922154	36922154	1	*	rs4287822	20:36921510	3_prime_UTR_variant	rs35163712	20:36922154	3_prime_UTR_variant	1	1	blood protein measurement	LOC149684 - BPI	0.38	29875488	3'UTR
6	38140755	38140755	1	*	rs7742915	6:38147745	intron_variant	rs761153	6:38140755	3_prime_UTR_variant	1	1	colorectal cancer	BTBD9	1.308	29228715	3'UTR
19	54677001	54677001	1	*	rs2576452	19:54676433	5_prime_UTR_variant	rs626283	19:54677001	regulatory_region_variant	0.934796	0.999999	blood metabolite measurement	TMC4	0.028	24816252	3'UTR
4	74862090	74862090	1	*	rs2457996	4:74856535	intergenic_variant	rs352047	4:74862090	3_prime_UTR_variant	0.952306	1	ulcerative colitis	PPBP - CXCL5	1.10944	26192919	3'UTR
22	41855912	41855912	1	*	rs727563	22:41867377	intron_variant	rs5758364	22:41855912	3_prime_UTR_variant	0.91251	0.969567	Crohn's disease	ACO2	1.0965	26192919	3'UTR
22	19952168	19952168	1	*	rs4646312	22:19948337	intron_variant	rs4646317	22:19952168	3_prime_UTR_variant	0.932387	0.976684	schizophrenia	TXNRD2 - ARVCF	1.25	26198764	3'UTR
6	30737552	30737552	1	*	rs12526186	6:30736151	intron_variant	rs13217914	6:30737552	intron_variant	1	1	response to risperidone	LOC105375013	9	19721433	3'UTR
21	45181572	45181572	1	*	rs762407	21:45181446	3_prime_UTR_variant	rs3840083	21:45181572	3_prime_UTR_variant	1	1	systolic blood pressure change measurement	PDXK	0.319	27980656	3'UTR
1	206648995	206648995	1	*	rs41298997	1:206655331	intron_variant	rs12133684	1:206648995	intron_variant	0.900291	0.999999	psoriasis	IKBKE	1.13	28537254	3'UTR
19	8130420	8130420	1	*	rs12460243	19:8131240	intron_variant	rs2287937	19:8130420	3_prime_UTR_variant	0.960349	1	HIV-1 infection, cognitive impairment measurement	FBN3	0.166	28447399	3'UTR
21	46916033	46916033	1	*	rs79985863	21:46906710	intron_variant	rs77247684	21:46916033	3_prime_UTR_variant	1	1	Alzheimer's disease, age at onset	COL18A1/SLC19A1	4.925	26830138	3'UTR
19	54677001	54677001	1	*	rs8736	19:54677189	3_prime_UTR_variant	rs626283	19:54677001	regulatory_region_variant	1	1	blood metabolite measurement	MBOAT7	0.023	24816252	3'UTR
11	611868	611868	1	*	rs2396545	11:601785	intron_variant	rs702965	11:611868	3_prime_UTR_variant	1	1	systemic scleroderma, systemic lupus erythematosus	PHRF1	1.19	23740937	3'UTR
14	100135306	100135306	1	*	rs2895811	14:100133942	intron_variant	rs12436072	14:100135306	3_prime_UTR_variant	1	1	coronary heart disease	HHIPL1	1.07	21378990	3'UTR
22	20135097	20135097	1	*	rs11913445	22:20142513	regulatory_region_variant	rs10686766	22:20135097	3_prime_UTR_variant	1	1	physical activity measurement	LOC388849 - LOC284865	0.017	29899525	3'UTR
14	24785994	24785994	1	*	rs3181382	14:24789310	intron_variant	rs150583965	14:24785994	3_prime_UTR_variant	1	1	necrotizing enterocolitis, premature birth	ADCY4	NA	29538362	3'UTR
22	41855912	41855912	1	*	rs202629	22:41849975	intergenic_variant	rs5758364	22:41855912	3_prime_UTR_variant	0.91251	0.969567	cannabis dependence measurement	LOC105373043 - PHF5A	0.056	29112194	3'UTR
1	161156033	161156033	1	*	rs4575098	1:161155392	3_prime_UTR_variant	rs11585858	1:161156033	3_prime_UTR_variant	0.966309	1	monocyte percentage of leukocytes	PPOX - ADAMTS4	0.0274843	27863252	3'UTR
4	74862090	74862090	1	*	rs425535	4:74863997	synonymous_variant	rs352047	4:74862090	3_prime_UTR_variant	1	1	C-X-C motif chemokine 5 measurement	CXCL5	NA	28240269	3'UTR
